# Supplementary material for: TFEB and TFE3 regulate STING1-dependent immune responses by controlling type I interferon signaling
Source: Autophagy. 2025 Apr 20;21(9):2028–45. doi: 10.1080/15548627.2025.2487036 (PMC12363505; doi:10.1080/15548627.2025.2487036)
Supplement: Table S3.xlsx [file KAUP_A_2487036_SM9175.xlsx]

## Sheet: merged_shared
Table S3. ChIP-seq analysis of TFEB targets in DMXAA-treated iBMDMs
Id	gene	Chr	Start	End	Strand	Peak.Score	Distance.to.TSS	Entrez.ID	Nearest.Unigene	baseMean	log2FoldChange (RNA-seq)	lfcSE	stat	pvalue	padj
653	Irf2bp2	chr8	126596322	126596533	+	75	-2991	Irf2bp2	NM_001164598	1036.07	-0.447311	0.0911186	24.0719	9.28e-07	3.26e-06
1402	Zfp36	chr7	28382021	28382415	+	201	-2990	Zfp36	NM_011756	3021.01	2.6684	0.0714512	1302.52	3.2e-285	7.6e-283
961	Pnrc2	chr4	135876649	135876938	+	134	-2947	Pnrc2	NM_026383	1138.49	-1.16658	0.0823042	199.574	2.59e-45	5.61e-44
970	Ppp2r2a	chr14	67075281	67075501	+	95	-2920	Ppp2r2a	NM_001205188	2556.74	-0.171529	0.0724462	5.60516	0.0179077	0.032268
627	Id2	chr12	25098699	25098978	+	42	-2746	Id2	NM_010496	450.446	-1.7748	0.118214	226.939	2.77e-51	6.92e-50
864	Nrbf2	chr10	67287848	67288087	+	59	-2686	Nrbf2	NM_001036293	507.143	0.0522678	0.114267	0.209482	0.647174	0.715424
1034	Rbm45	chr2	76367252	76367547	+	289	-2585	Rbm45	NM_153405	1810.38	0.602692	0.0730805	67.7357	1.87e-16	1.43e-15
166	Atp6v0c	chr17	24171824	24172193	+	157	-2579	Atp6v0c	NM_009729	10316	0.328442	0.0693721	22.3705	2.25e-06	7.53e-06
508	Fth1	chr19	9977972	9978174	+	21	-2527	Fth1	NM_010239	144446	0.229515	0.0685012	11.2142	0.000811726	0.00192102
848	Nelfa	chr5	33938543	33938752	+	58	-2389	Nelfa	NM_011914	1033.33	-0.546727	0.0874219	39.041	4.15e-10	2.04e-09
986	Prss56	chr1	87180975	87181254	+	286	-2379	Prss56	NM_027084	31.1654	2.67289	0.40024	48.0726	4.11e-12	2.37e-11
1182	Sqstm1	chr11	50212846	50213502	+	548	-2354	Sqstm1	NM_011018	33838.2	0.599126	0.0605968	97.0826	6.65e-23	6.93e-22
935	Plau	chr14	20834187	20834544	+	283	-2297	Plau	NM_008873	58487.3	1.80807	0.0626331	784.967	1e-172	1.26e-170
1126	Slc30a3	chr5	31095469	31095778	+	49	-2096	Slc30a3	NM_011773	5.14799	1.1755	0.849512	1.93316	0.164413	0.228917
254	Ccrl2	chr9	111059111	111059544	+	196	-2057	Ccrl2	NM_001302376	398.151	6.59293	0.29459	1113.17	4.54e-244	9.7e-242
706	Lgals3	chr14	47371752	47371992	+	157	-1988	Lgals3	NM_010705	8634.98	2.03553	0.070273	785.017	9.77e-173	1.24e-170
1401	Zfp36	chr7	28380973	28381456	+	313	-1986	Zfp36	NM_011756	3021.01	2.6684	0.0714512	1302.52	3.2e-285	7.6e-283
927	Pim1	chr17	29489005	29489256	+	115	-1915	Pim1	NM_008842	3370.39	3.70842	0.0763545	2143.41	0	0
509	Fth1	chr19	9978475	9978922	+	122	-1902	Fth1	NM_010239	144446	0.229515	0.0685012	11.2142	0.000811726	0.00192102
1383	Zbtb7a	chr10	81134274	81134592	+	104	-1838	Zbtb7a	NM_010731	1909.31	0.273324	0.0902476	9.16478	0.00246718	0.00533417
863	Nr4a3	chr4	48043350	48043586	+	143	-1837	Nr4a3	NM_015743	28.7255	3.70523	0.499787	66.9009	2.86e-16	2.16e-15
1292	Traf1	chr2	34963489	34963710	+	33	-1827	Traf1	NM_009421	936.772	1.09275	0.092944	136.8	1.33e-31	1.92e-30
1320	Ubc	chr5	125391658	125392004	+	240	-1814	Ubc	NM_019639	6393.56	1.0988	0.0898211	146.464	1.03e-33	1.61e-32
910	Per1	chr11	69097058	69097273	+	57	-1791	Per1	NM_011065	1910.2	0.907778	0.0810568	124.122	7.92e-29	1.04e-27
382	Dhx9	chr1	153489255	153489496	+	123	-1715	Dhx9	NM_007842	10379.3	-0.298191	0.097536	9.33095	0.00225316	0.00490957
1243	Tgif1	chr17	70852727	70852968	+	45	-1637	Tgif1	NM_001164074	5326.9	1.00275	0.0642205	239.994	3.94e-54	1.04e-52
1308	Tug1	chr11	3648955	3649236	+	144	-1559	Tug1	NR_002321	2444.98	0.204648	0.0718819	8.10276	0.00441978	0.00907917
51	A230028O05Rik	chr16	25058018	25058253	+	68	-1504	A230028O05Rik	NR_040374	87.0154	0.0727989	0.223293	0.106551	0.744105	0.799484
1217	Tap2	chr17	34202775	34203192	+	46	-1496	Tap2	NM_011530	1040.77	0.252803	0.0858948	8.65933	0.00325392	0.00688862
515	Furin	chr7	80404149	80404448	+	116	-1486	Furin	NM_001081454	1980.49	1.609	0.077657	417.26	9.64e-93	5.1e-91
1194	Stk40	chr4	126102486	126102713	+	46	-1358	Stk40	NM_001145827	921.661	-1.48458	0.0924653	255.506	1.64e-57	4.65e-56
214	Bhlhe41	chr6	145866658	145866897	+	55	-1357	Bhlhe41	NM_024469	4.54931	4.80087	1.40298	15.0113	0.000106867	0.000290237
845	Neat1	chr19	5846627	5846955	+	293	-1313	Neat1	NR_003513	5056.73	0.298029	0.326445	0.832002	0.361694	0.446729
1150	Slmap	chr14	26534843	26535079	+	22	-1221	Slmap	NM_032008	1715.15	0.442684	0.103216	18.3426	1.85e-05	5.52e-05
1121	Slc25a39	chr11	102408603	102408828	+	67	-1198	Slc25a39	NM_026542	7469.78	0.702986	0.06766	107.028	4.39e-25	5.03e-24
903	Pdcd1	chr1	94053585	94053898	+	136	-1188	Pdcd1	NM_008798	465.432	2.50904	0.124658	403.346	1.03e-89	5.23e-88
1240	Tgif1	chr17	70852240	70852524	+	96	-1172	Tgif1	NM_001164074	5326.9	1.00275	0.0642205	239.994	3.94e-54	1.04e-52
164	Atp6v0a1	chr11	101008185	101008421	+	86	-1149	Atp6v0a1	NM_001243049	1532.99	-0.100217	0.0765822	1.71354	0.190526	0.260184
994	Pten	chr19	32756309	32756550	+	49	-1148	Pten	NM_008960	4259.95	-0.0502053	0.0767802	0.427567	0.513185	0.595855
787	Mfsd12	chr10	81356388	81356697	+	143	-1028	Mfsd12	NM_028657	1620	1.11065	0.0856823	165.574	6.85e-38	1.22e-36
1311	Tyrobp	chr7	30412737	30412943	+	42	-948	Tyrobp	NM_011662	312.938	-0.694125	0.126572	30.1802	3.94e-08	1.6e-07
556	Gna13	chr11	109361643	109362081	+	40	-932	Gna13	NM_010303	6094.87	1.36449	0.0930422	208.184	3.42e-47	7.74e-46
603	Hmga1	chr17	27555291	27556058	+	134	-930	Hmga1	NM_001166546	10782.2	-0.038274	0.0836328	0.209421	0.647222	0.715424
1230	Tbkbp1	chr11	97150453	97150744	+	54	-886	Tbkbp1	NM_198100	1429.31	-0.158032	0.0844632	3.50071	0.0613424	0.0969847
78	Adamts6	chr13	104286911	104287122	+	83	-857	Adamts6	NM_001081020	16.1856	1.00705	0.498544	4.09419	0.0430308	0.0708951
1173	Spag9	chr11	93995144	93995399	+	122	-820	Spag9	NM_001199203	4329.06	1.31246	0.0926627	194.87	2.75e-44	5.77e-43
1084	Scd4	chr19	44332394	44332645	+	33	-807	Scd4	NM_183216	3.57314	-0.570875	1.02973	0.315377	0.574399	0.650996
1206	Synj1	chr16	91011977	91012219	+	54	-790	Synj1	NM_001164483	799.663	0.427566	0.12682	11.3448	0.000756601	0.00180289
293	Chka	chr19	3850823	3851146	+	281	-789	Chka	NM_013490	939.936	1.18986	0.09809	145.188	1.95e-33	3.03e-32
977	Pqlc3	chr12	17000762	17001012	+	122	-769	Pqlc3	NM_172574	452.33	0.325034	0.108488	8.97711	0.00273383	0.00586612
1408	Zfp526	chr7	25220577	25220811	+	87	-757	Zfp526	NM_175436	271.545	-0.767907	0.15175	25.6363	4.12e-07	1.51e-06
372	Dennd4b	chr3	90265634	90265940	+	138	-727	Dennd4b	NM_201407	1288.41	0.0277256	0.0913043	0.0923498	0.761211	0.813686
467	Fam78b	chr1	167000566	167000816	+	33	-726	Fam78b	NM_175461	2606.45	0.524126	0.0714206	53.6622	2.38e-13	1.51e-12
912	Pgd	chr4	149167269	149167587	+	79	-721	Pgd	NM_001081274	9513.3	0.126834	0.0672924	3.5514	0.0594954	0.0944025
233	Camk2d	chr3	126596116	126596394	+	248	-696	Camk2d	NM_001025439	2281.85	1.08625	0.0907451	140.81	1.77e-32	2.63e-31
1406	Zfp36l2	chr17	84188485	84188790	+	251	-690	Zfp36l2	NM_001001806	8421.63	0.479453	0.082266	33.8242	6.03e-09	2.65e-08
415	Dyrk1a	chr16	94569385	94569659	+	253	-684	Dyrk1a	NM_007890	1599.33	0.104676	0.0788457	1.76278	0.184278	0.252945
1242	Tgif1	chr17	70851768	70852014	+	33	-681	Tgif1	NM_001164074	5326.9	1.00275	0.0642205	239.994	3.94e-54	1.04e-52
579	Gstt2	chr10	75835416	75835657	+	72	-655	Gstt2	NM_010361	227.46	0.340891	0.168557	4.08826	0.043182	0.0710984
325	Cpeb2	chr5	43232649	43232978	+	110	-650	Cpeb2	NM_001177379	328.854	1.1785	0.131986	79.37	5.15e-19	4.51e-18
107	Aloxe3	chr11	69125576	69125882	+	44	-648	Aloxe3	NM_011786	34.9703	0.65513	0.318326	4.24663	0.0393282	0.0654687
835	Nat6	chr9	107579364	107579687	+	208	-645	Nat6	NM_019750	461.888	1.378	0.117196	137.076	1.16e-31	1.68e-30
1286	Tor3a	chr1	156674857	156675076	+	79	-627	Tor3a	NM_023141	2923.79	1.46129	0.0753535	365.205	2.07e-81	9.21e-80
472	Fbxo5	chr10	5805991	5806190	+	69	-625	Fbxo5	NM_025995	646.341	-1.91667	0.112565	287.083	2.15e-64	7.09e-63
1215	Tanc2	chr11	105589237	105589626	+	143	-555	Tanc2	NM_181071	538.168	-0.570481	0.159558	12.7458	0.000356815	0.000896446
635	Il10rb	chr16	91405564	91405827	+	50	-540	Il10rb	NM_008349	513.504	-0.546481	0.106302	26.4277	2.74e-07	1.02e-06
659	Irs2	chr8	11008825	11009043	+	25	-504	Irs2	NM_001081212	76.0356	1.8645	0.260373	51.6354	6.68e-13	4.1e-12
1000	Ptp4a2	chr4	129819872	129820142	+	136	-472	Ptp4a2	NM_008974	6542.07	-0.0540443	0.0665157	0.660139	0.416511	0.502702
1179	Sppl3	chr5	115010966	115011174	+	101	-454	Sppl3	NM_029012	1093.6	0.246171	0.0829131	8.8144	0.00298863	0.00637335
773	Mef2a	chr7	67373200	67373420	+	77	-452	Mef2a	NM_001033713	2528.17	0.0346537	0.102575	0.114166	0.73545	0.7915
1323	Ube2e3	chr2	78868470	78868739	+	172	-443	Ube2e3	NM_009454	717.32	-0.236459	0.101388	5.44602	0.019613	0.0349816
326	Cpeb4	chr11	31870422	31870622	+	31	-418	Cpeb4	NM_001290676	672.639	2.48545	0.147788	266.258	7.42e-60	2.23e-58
1249	Tjp3	chr10	81291487	81291842	+	55	-397	Tjp3	NM_001282095	188.232	-0.062658	0.146848	0.183206	0.668633	0.734608
15	1810013L24Rik	chr16	8829591	8829833	+	102	-388	1810013L24Rik	NM_001081400	1686.4	0.948938	0.0840702	126.024	3.04e-29	4.03e-28
679	Khk	chr5	30921394	30921620	+	90	-388	Khk	NM_008439	267.137	0.136865	0.131085	1.09205	0.296017	0.377854
807	Mrps18b	chr17	35916583	35916909	+	69	-377	Mrps18b	NM_025878	1729.75	-0.314476	0.088584	12.5847	0.000388922	0.000971963
157	Atp1b3	chr9	96364560	96364759	+	53	-360	Atp1b3	NM_007502	8427.66	-0.908645	0.0645246	195.542	1.96e-44	4.14e-43
255	Ccrl2	chr9	111057485	111057740	+	40	-342	Ccrl2	NM_001302376	398.151	6.59293	0.29459	1113.17	4.54e-244	9.7e-242
873	Nup50	chr15	84922939	84923234	+	52	-342	Nup50	NM_016714	3692.13	-0.294618	0.0671974	19.2032	1.18e-05	3.6e-05
846	Neat1	chr19	5845562	5846076	+	204	-341	Neat1	NR_003513	5056.73	0.298029	0.326445	0.832002	0.361694	0.446729
779	Metap1	chr3	138489622	138489821	+	57	-339	Metap1	NM_175224	3955.12	0.234644	0.0679861	11.9017	0.000560828	0.00136353
279	Cdt1	chr8	122567549	122567815	+	22	-333	Cdt1	NM_026014	3155.77	-0.019086	0.0807571	0.0558626	0.813159	0.855156
1193	Stk10	chr11	32532786	32533080	+	73	-333	Stk10	NM_009288	2110.75	-0.868125	0.0877105	96.9868	6.98e-23	7.26e-22
156	Atp13a3	chr16	30388735	30388987	+	114	-331	Atp13a3	NM_001128094	4805.81	-0.410807	0.119033	11.8748	0.000568974	0.00138229
1350	Vdac2	chr14	21831131	21831330	+	33	-331	Vdac2	NM_011695	9083.27	-0.164455	0.0633843	6.72856	0.00948813	0.0181868
213	Bhlhe40	chr6	108660056	108660544	+	741	-329	Bhlhe40	NM_011498	2752.5	1.16034	0.0834273	189.622	3.84e-43	7.77e-42
295	Ciart	chr3	95882281	95882830	+	134	-327	Ciart	NM_001033302	1218.5	-1.01522	0.0831332	148.125	4.45e-34	7.08e-33
1259	Tmem131	chr1	36939718	36939989	+	56	-326	Tmem131	NM_018872	4995.66	0.831259	0.094363	76.6611	2.03e-18	1.74e-17
283	Cep95	chr11	106788686	106789174	+	47	-322	Cep95	NM_177088	223.834	-0.361057	0.142771	6.40605	0.0113732	0.0213746
796	Mknk2	chr10	80676496	80676726	+	102	-318	Mknk2	NM_021462	1705.25	-0.229481	0.0812334	7.97754	0.00473612	0.00967314
786	Mfsd11	chr11	116853507	116853904	+	123	-310	Mfsd11	NM_178620	616.058	0.467979	0.106363	19.3283	1.1e-05	3.38e-05
351	D17Wsu92e	chr17	27820734	27820957	+	54	-303	D17Wsu92e	NM_001044719	2730.87	0.0749851	0.0739909	1.0271	0.310841	0.393754
834	Napa	chr7	16098106	16098578	+	83	-301	Napa	NM_025898	3861.12	0.646875	0.0819042	61.9479	3.53e-15	2.51e-14
171	Atp6v1a	chr16	44139168	44139457	+	73	-293	Atp6v1a	NM_007508	5898.41	1.06604	0.0839008	158.288	2.68e-36	4.55e-35
471	Fbxl3	chr14	103099699	103099902	+	28	-291	Fbxl3	NM_015822	1053.38	0.305328	0.0887875	11.8195	0.000586136	0.00142209
1197	Stx4a	chr7	127841374	127841668	+	103	-287	Stx4a	NM_009294	1313.63	0.558023	0.091183	37.3104	1.01e-09	4.78e-09
1321	Ube2b	chr11	52000545	52000960	+	100	-286	Ube2b	NM_009458	1262.93	0.0723547	0.0778452	0.864276	0.352545	0.43775
305	Cltc	chr11	86757446	86758098	+	281	-280	Cltc	NM_001003908	10912.5	0.00396595	0.0959551	0.00171093	0.967006	0.974309
886	Oser1	chr2	163419536	163419955	+	112	-275	Oser1	NM_025699	2610.31	1.05656	0.0763397	188.599	6.43e-43	1.29e-41
197	B9d1	chr11	61504771	61505032	+	94	-271	B9d1	NM_013717	163.605	-0.0907823	0.172448	0.276917	0.598729	0.672795
1053	Rnf41	chr10	128411248	128411453	+	57	-266	Rnf41	NM_026259	971.258	0.189577	0.0863119	4.82493	0.0280511	0.0485248
926	Pikfyve	chr1	65186214	65186627	+	189	-265	Pikfyve	NM_011086	1563.43	0.753964	0.117528	40.7966	1.69e-10	8.56e-10
1252	Tlr4	chr4	66827433	66827667	+	106	-261	Tlr4	NM_021297	734.209	-1.16108	0.105734	119.681	7.43e-28	9.36e-27
898	Pcbp1	chr6	86526245	86526599	+	131	-257	Pcbp1	NM_011865	8147.34	-0.0934362	0.0653028	2.04693	0.152513	0.21439
999	Ptp4a1	chr1	30949890	30950132	+	112	-256	Ptp4a1	NM_011200	705.891	0.821357	0.0987122	68.8784	1.05e-16	8.13e-16
1342	Uvrag	chr7	99141201	99141597	+	94	-255	Uvrag	NM_178635	1385.33	0.0630794	0.0846832	0.554943	0.456305	0.541696
364	Ddit3	chr10	127290341	127290743	+	394	-251	Ddit3	NM_001290183	1110.29	-1.05079	0.113678	84.2221	4.42e-20	4.03e-19
865	Nrbf2	chr10	67285422	67285642	+	65	-251	Nrbf2	NM_001036293	507.143	0.0522678	0.114267	0.209482	0.647174	0.715424
182	Atxn2	chr5	121711257	121711462	+	30	-250	Atxn2	NM_009125	1257.73	0.39843	0.0879362	20.4971	5.97e-06	1.9e-05
1044	Rhbdd3	chr11	5099355	5099646	+	100	-248	Rhbdd3	NM_177370	188.568	0.311424	0.154371	4.07241	0.043589	0.0716765
905	Pdxk	chr10	78464935	78465455	+	116	-247	Pdxk	NM_172134	3093.77	0.735568	0.0752449	94.814	2.09e-22	2.13e-21
492	Fnip2	chr3	79567822	79568026	+	89	-245	Fnip2	NM_001162999	4451.91	1.28449	0.102509	152.573	4.75e-35	7.82e-34
1265	Tmem19	chr10	115362397	115362611	+	63	-242	Tmem19	NM_133683	359.516	-0.314949	0.113229	7.75392	0.00535961	0.0108257
1260	Tmem144	chr3	79842796	79843009	+	63	-240	Tmem144	NM_027495	629.6	-0.245921	0.102524	5.75785	0.0164152	0.0298179
121	Apobr	chr7	126584585	126584954	+	191	-239	Apobr	NM_138310	5240.68	1.47528	0.0749364	374.235	2.24e-83	1.02e-81
742	Maff	chr15	79347105	79347458	+	140	-239	Maff	NM_001304830	401.555	1.88408	0.120097	245.688	2.26e-55	6.13e-54
682	Klf10	chr15	38300813	38301076	+	25	-233	Klf10	NM_001289471	1372.35	-0.445297	0.0796188	31.2546	2.26e-08	9.39e-08
349	Cyba	chr8	122432985	122433357	+	187	-231	Cyba	NM_007806	3731.4	0.484066	0.0954951	25.5873	4.23e-07	1.55e-06
74	Actn1	chr12	80260423	80260780	+	229	-230	Actn1	NM_134156	8950.39	0.833717	0.0725341	130.488	3.2e-30	4.37e-29
636	Il4i1	chr7	44835913	44836204	+	34	-230	Il4i1	NM_010215	17.1276	-1.54873	2.13909	0.501625	0.478787	0.563527
1270	Tmem55b	chr14	50930875	50931280	+	259	-228	Tmem55b	NM_001033271	752.445	-0.0288617	0.0917718	0.0989083	0.753144	0.807161
586	H2afz	chr3	137864099	137864423	+	211	-226	H2afz	NM_016750	15505	-0.743656	0.0687681	115.75	5.39e-27	6.58e-26
257	Cd164	chr10	41519048	41519506	+	154	-223	Cd164	NM_016898	3067.07	0.358072	0.0767593	21.722	3.15e-06	1.04e-05
1255	Tmed2	chr5	124540459	124540678	+	61	-223	Tmed2	NM_019770	6300.34	-0.12028	0.0718509	2.80162	0.0941691	0.141364
584	H2-DMa	chr17	34122389	34122831	+	45	-222	H2-DMa	NM_010386	11.5148	1.1325	0.564022	4.06663	0.0437386	0.0718947
593	Hdgf	chr3	87905875	87906328	+	77	-220	Hdgf	NM_008231	25768.7	-0.0779958	0.0609515	1.63725	0.200703	0.271476
311	Cnnm2	chr19	46761291	46761505	+	98	-211	Cnnm2	NM_033569	419.837	1.33833	0.112798	140.312	2.28e-32	3.37e-31
253	Ccnt1	chr15	98567676	98568008	+	217	-206	Ccnt1	NM_009833	846.266	0.157659	0.285913	0.303978	0.581399	0.657011
361	Dclre1c	chr2	3423778	3424072	+	139	-206	Dclre1c	NM_001302674	346.448	0.374173	0.124266	9.06969	0.00259881	0.00559609
288	Chaf1b	chr16	93883529	93883867	+	74	-203	Chaf1b	NM_028083	881.127	-0.722953	0.0941983	58.7053	1.83e-14	1.25e-13
250	Ccl4	chr11	83662181	83662585	+	118	-201	Ccl4	NM_013652	18594.2	7.12014	0.0877832	4989.66	0	0
869	Nudt9	chr5	104046409	104046920	+	212	-200	Nudt9	NM_028794	1362.75	0.153722	0.0894933	2.95004	0.0858753	0.130396
1339	Usp31	chr7	121707317	121707589	+	101	-200	Usp31	NM_001033173	2357.09	0.992659	0.117345	70.3913	4.86e-17	3.86e-16
629	Ifi30	chr8	70766691	70767023	+	164	-194	Ifi30	NM_023065	3026.53	-1.31244	0.087883	217.316	3.48e-49	8.29e-48
1210	Taf4b	chr18	14782941	14783164	+	77	-193	Taf4b	NM_001100449	1733.55	0.0546589	0.0920358	0.352757	0.552557	0.631099
442	Ercc6l	chrX	102157132	102157435	+	212	-192	Ercc6l	NM_146235	596.54	-0.327287	0.114567	8.16453	0.00427176	0.00881184
301	Cln3	chr7	126583303	126583550	+	113	-190	Cln3	NM_001146311	3468.84	1.54943	0.0909559	279.367	1.03e-62	3.25e-61
1305	Tsc1	chr2	28640771	28641315	+	344	-190	Tsc1	NM_022887	832.046	-0.204565	0.0996945	4.21616	0.0400406	0.0664904
1422	Zzz3	chr3	152396394	152396597	+	144	-189	Zzz3	NM_001080755	3648.44	-0.0582074	0.0784447	0.550639	0.458057	0.543372
638	Ilf3	chr9	21367366	21368000	+	509	-188	Ilf3	NM_001277321	4082.98	-0.267264	0.0692503	14.8787	0.00011465	0.000310321
277	Cdkn1b	chr6	134920104	134920327	+	50	-186	Cdkn1b	NM_009875	391.889	0.0449753	0.120542	0.139332	0.708946	0.769637
461	Fam178a	chr19	44930800	44931067	+	196	-186	Fam178a	NM_001081225	2542.45	0.448894	0.0965815	21.5353	3.47e-06	1.14e-05
1093	Seh1l	chr18	67774551	67774829	+	63	-186	Seh1l	NM_001039088	2779.32	0.0688993	0.0818223	0.709143	0.399728	0.486398
1048	Rnasek	chr11	70239834	70240238	+	216	-184	Rnasek	NM_173742	926.637	1.04003	0.100494	105.887	7.81e-25	8.85e-24
1277	Tnpo2	chr8	85036629	85036835	+	77	-183	Tnpo2	NM_001122843	4185.81	-0.0281626	0.068305	0.170084	0.680037	0.744246
555	Gna13	chr11	109362485	109362740	+	190	-182	Gna13	NM_010303	6094.87	1.36449	0.0930422	208.184	3.42e-47	7.74e-46
1014	Rab3gap2	chr1	185203843	185204130	+	167	-182	Rab3gap2	NM_001163754	5819.29	-0.457325	0.0727899	39.3368	3.57e-10	1.76e-09
1381	Zbtb40	chr4	137048759	137048995	+	129	-182	Zbtb40	NM_198248	575.659	0.362068	0.100921	12.8697	0.000333944	0.000843621
611	Hnrnpa3	chr2	75658890	75659266	+	101	-181	Hnrnpa3	NM_198090	8141.98	-0.695873	0.103375	44.8996	2.07e-11	1.13e-10
1200	Supv3l1	chr10	62449768	62449975	+	51	-178	Supv3l1	NM_181423	1355.46	-0.344523	0.0762072	20.4327	6.18e-06	1.96e-05
516	G630090E17Rik	chr10	39960207	39960453	+	19	-177	G630090E17Rik	NM_001173500	3.93171	-0.410769	0.984066	0.174492	0.67615	0.741195
973	Ppp3r1	chr11	17159004	17159239	+	35	-177	Ppp3r1	NM_024459	2509	0.0227442	0.0755531	0.0906876	0.763305	0.815195
366	Ddx39	chr8	83714846	83715167	+	88	-171	Ddx39	NM_197982	3577.06	-0.61667	0.0784529	61.4172	4.62e-15	3.26e-14
456	Fam134a	chr1	75142398	75142834	+	332	-170	Fam134a	NM_170755	2254.67	0.126417	0.0821934	2.36532	0.124058	0.179399
900	Pcna	chr2	132253240	132253448	+	85	-164	Pcna	NM_011045	7588.17	0.0355006	0.0717747	0.244651	0.620867	0.691725
1384	Zc3h11a	chr1	133661460	133661666	+	54	-164	Zc3h11a	NM_001276767	3903.4	0.601667	0.0761873	62.0084	3.42e-15	2.43e-14
60	AA388235	chr17	33981208	33981452	+	94	-162	AA388235	NR_033305	155.26	-0.339376	0.164119	4.28651	0.0384159	0.0640832
548	Gm5086	chr13	97559688	97559988	+	144	-162	Gm5086	NR_046157	20.8065	-1.20351	0.468151	6.67815	0.0097602	0.0186385
497	Foxj3	chr4	119539335	119539667	+	143	-160	Foxj3	NM_001290696	2079.16	-0.206338	0.0964048	4.58006	0.032346	0.0550109
39	5830416P10Rik	chr19	53464747	53465164	+	194	-159	5830416P10Rik	NR_028427	49.0604	-0.471508	0.304977	2.39133	0.12201	0.176937
598	Hif1a	chr12	73907544	73907874	+	115	-158	Hif1a	NM_010431	2732.2	-0.371152	0.0897312	17.0771	3.59e-05	0.000104103
738	Lyl1	chr8	84701139	84701467	+	108	-154	Lyl1	NM_008535	3039.89	-1.49229	0.0863893	288.935	8.48e-65	2.83e-63
1010	Rab21	chr10	115315629	115315861	+	28	-154	Rab21	NM_024454	1306.9	0.271988	0.0802541	11.4811	0.000703083	0.00168414
1021	Ralb	chr1	119504792	119505080	+	81	-154	Ralb	NM_022327	1802.43	0.00948886	0.0771612	0.0152173	0.901823	0.925109
384	Dleu2	chr14	61682319	61682731	+	220	-152	Dleu2	NR_028264	10.8373	-0.179943	0.56898	0.101021	0.750608	0.804636
833	Nampt	chr12	32819993	32820374	+	247	-152	Nampt	NM_021524	3433.38	0.354476	0.0818434	18.7212	1.51e-05	4.57e-05
135	Arl5b	chr2	15055050	15055375	+	153	-150	Arl5b	NM_029466	364.466	0.713848	0.182851	15.1524	9.92e-05	0.00027072
309	Cmtr2	chr8	110217682	110217942	+	93	-148	Cmtr2	NM_146215	688.109	0.33229	0.0933643	12.6644	0.000372678	0.000934292
10	1700096K18Rik	chr5	25529720	25530025	+	289	-146	1700096K18Rik	NR_027388	21.6499	-0.180483	0.412743	0.19196	0.66129	0.727896
1032	Rbbp4	chr4	129335391	129335640	+	73	-145	Rbbp4	NM_009030	6278.4	-0.271444	0.0618168	19.2594	1.14e-05	3.5e-05
585	H2-K2	chr17	33978826	33979045	+	110	-144	H2-K2	NR_004446	313.65	3.58449	0.165747	504.992	7.8e-112	5.17e-110
942	Plekhf2	chr4	11007646	11007878	+	59	-143	Plekhf2	NM_175175	920.386	0.126092	0.0959316	1.72792	0.188677	0.258126
1223	Tbc1d13	chr2	30133602	30133855	+	105	-143	Tbc1d13	NM_146252	1017.04	0.0831357	0.0910538	0.833833	0.361167	0.446332
42	6430548M08Rik	chr8	120113894	120114132	+	58	-139	6430548M08Rik	NM_001163761	74.1004	-2.4442	0.266467	91.9082	9.08e-22	8.99e-21
61	Aatf	chr11	84513539	84513739	+	73	-138	Aatf	NM_019816	1920.13	0.0248603	0.080315	0.0960931	0.756569	0.809915
718	Lmtk2	chr5	144100197	144100404	+	101	-136	Lmtk2	NM_001081109	1404.95	0.17272	0.103961	2.75978	0.0966614	0.144563
1209	Tada1	chr1	166378892	166379171	+	185	-136	Tada1	NM_030245	1635.67	-0.265022	0.0770503	11.8236	0.000584832	0.0014192
730	Lrrc8d	chr5	105700538	105700815	+	30	-134	Lrrc8d	NM_178701	6860.16	1.93339	0.0681371	759.994	2.69e-167	3.22e-165
780	Mettl13	chr1	162548359	162548597	+	44	-133	Mettl13	NM_144877	1455.11	-0.496943	0.0751168	43.7073	3.81e-11	2.04e-10
872	Nup210	chr6	91116818	91117101	+	73	-133	Nup210	NM_018815	3336.22	-0.597108	0.0799975	55.4223	9.72e-14	6.31e-13
44	8430429K09Rik	chr11	3452234	3452471	+	93	-131	8430429K09Rik	NR_028317	144.122	-0.00653198	0.174998	0.00153059	0.968792	0.975648
1065	Rragc	chr4	123917084	123917523	+	567	-130	Rragc	NM_017475	3254.07	0.481329	0.0673892	50.8527	9.96e-13	6.05e-12
1140	Slc39a13	chr2	91070334	91070556	+	31	-130	Slc39a13	NR_110981	391.706	0.565954	0.118158	22.913	1.69e-06	5.77e-06
511	Ftl1	chr7	45459805	45460225	+	615	-129	Ftl1	NM_010240	41764.7	0.380421	0.0773	24.1508	8.91e-07	3.15e-06
1089	Sde2	chr1	180850830	180851217	+	620	-128	Sde2	NM_145943	2426.54	-0.0847752	0.08412	1.01575	0.31353	0.396636
1111	Sirt1	chr10	63339020	63339300	+	79	-128	Sirt1	NM_019812	1090.44	0.301209	0.0905869	11.0487	0.00088748	0.00208222
523	Gbp9	chr5	105110318	105110517	+	52	-125	Gbp9	NM_172777	316.811	2.10076	0.140565	222.454	2.64e-50	6.44e-49
203	Bcas2	chr3	103171480	103171695	+	31	-124	Bcas2	NM_026602	1766.63	-0.261712	0.0781177	11.2156	0.000811109	0.00192022
242	Ccar1	chr10	62792372	62792612	+	101	-124	Ccar1	NM_026201	4626.96	0.0640217	0.0880495	0.528661	0.46717	0.551836
743	Mafk	chr5	139791270	139791555	+	23	-124	Mafk	NM_010757	1193.2	1.35269	0.0879119	232.674	1.56e-52	3.98e-51
95	AI607873	chr1	173741781	173742075	+	289	-119	AI607873	NM_001204910	5789.79	5.55679	0.100015	2523.01	0	0
518	Gabarap	chr11	69990877	69991625	+	415	-119	Gabarap	NM_019749	2436.54	0.578404	0.0727194	62.985	2.08e-15	1.5e-14
608	Hmox1	chr8	75093287	75093712	+	153	-119	Hmox1	NM_010442	2485.48	-0.261264	0.0750913	12.0966	0.000505141	0.0012392
190	B2m	chr2	122147467	122147672	+	54	-118	B2m	NM_009735	12178.4	0.651019	0.0602563	115.843	5.14e-27	6.28e-26
639	Ilkap	chr1	91398788	91399015	+	158	-118	Ilkap	NM_023343	1623.99	-0.240272	0.084861	8.01153	0.00464804	0.00951145
722	Lpar2	chr8	69822238	69822657	+	79	-118	Lpar2	NM_020028	1076.83	-1.24409	0.0887424	194.738	2.94e-44	6.16e-43
347	Cxcl10	chr5	92348876	92349126	+	161	-112	Cxcl10	NM_021274	27282.6	7.8782	0.081146	7625.86	0	0
1020	Rad9a	chr19	4201575	4201855	+	110	-112	Rad9a	NM_011237	757.335	0.136802	0.0973003	1.97741	0.159664	0.223128
1041	Rfesd	chr13	76018544	76018803	+	97	-111	Rfesd	NM_001131069	152.74	-1.17684	0.174281	46.0692	1.14e-11	6.36e-11
802	Mroh1	chr15	76380303	76380504	+	31	-110	Mroh1	NM_175457	1861.61	1.22315	0.07444	265.735	9.65e-60	2.89e-58
34	4933434E20Rik	chr3	90052341	90053046	+	256	-109	4933434E20Rik	NM_001287087	1985.88	-0.172645	0.077937	4.90527	0.0267748	0.046452
1299	Trp53inp1	chr4	11156230	11156435	+	121	-109	Trp53inp1	NM_021897	91.6343	-0.310627	0.206686	2.26882	0.132	0.189451
1411	Zfp655	chr5	145231538	145231764	+	104	-108	Zfp655	NM_028298	1702.71	0.321223	0.0825259	15.1315	0.000100275	0.000273434
275	Cdk4	chr10	127063234	127063760	+	307	-106	Cdk4	NM_009870	7142.4	-0.313082	0.0796229	15.4333	8.55e-05	0.000235213
983	Prpf3	chr3	95855711	95856007	+	156	-106	Prpf3	NM_027541	2988.6	-0.296251	0.0714278	17.1827	3.4e-05	9.87e-05
831	Naglu	chr11	101069825	101070156	+	122	-104	Naglu	NM_013792	825.025	0.488292	0.0881273	30.6617	3.07e-08	1.26e-07
163	Atp6ap2	chrX	12587537	12587776	+	111	-103	Atp6ap2	NM_027439	1926.35	0.502173	0.0735436	46.4965	9.18e-12	5.15e-11
248	Ccl3	chr11	83649152	83649806	+	294	-101	Ccl3	NM_011337	12989.8	3.99412	0.0693947	2719.24	0	0
1158	Smim14	chr5	65492814	65493059	+	162	-101	Smim14	NM_133697	764.051	1.57269	0.0923622	286.939	2.31e-64	7.6e-63
452	Faf1	chr4	109676347	109676708	+	75	-100	Faf1	NM_007983	3174.01	0.0684466	0.0696639	0.965406	0.325829	0.409942
19	3110002H16Rik	chr18	12168468	12168796	+	270	-98	3110002H16Rik	NM_029623	1183.52	0.00658064	0.0796462	0.00683283	0.934121	0.949843
338	Cstf1	chr2	172370767	172371046	+	51	-97	Cstf1	NM_024199	1381.95	-0.0642999	0.0784754	0.671949	0.412373	0.498883
387	Dnajc13	chr9	104262859	104263196	+	170	-97	Dnajc13	NM_001163026	3751.66	0.430751	0.105272	16.6889	4.4e-05	0.000126071
540	Gm19619	chr5	91283065	91283277	+	52	-95	Gm19619	NR_040428	7.46136	2.20572	0.769287	8.56531	0.00342629	0.00722033
816	Mtmr3	chr11	4594754	4595065	+	265	-94	Mtmr3	NM_028860	1998.19	0.0731538	0.0800129	0.836058	0.360527	0.445928
252	Ccnh	chr13	85189260	85189508	+	73	-93	Ccnh	NM_023243	899.981	-0.68963	0.0846268	66.3702	3.74e-16	2.82e-15
984	Prpf39	chr12	65036125	65036357	+	13	-93	Prpf39	NM_177806	881.38	0.486802	0.0936389	26.9764	2.06e-07	7.8e-07
1131	Slc35e3	chr10	117746352	117746551	+	69	-93	Slc35e3	NM_029875	390.353	-0.0687467	0.116942	0.347472	0.555548	0.634006
1313	U2surp	chr9	95511925	95512249	+	233	-91	U2surp	NM_026476	3814.54	-0.455586	0.079304	32.8926	9.74e-09	4.21e-08
676	Kctd5	chr17	24073465	24073686	+	69	-90	Kctd5	NM_027008	931.693	-0.163112	0.0883423	3.40998	0.0648034	0.101891
767	Mcoln1	chr8	3500288	3500579	+	315	-86	Mcoln1	NM_053177	760.768	0.684512	0.0915239	55.7663	8.16e-14	5.32e-13
854	Neurl2	chr2	164833473	164833892	+	154	-86	Neurl2	NM_001082974	134.242	-0.417091	0.178298	5.48254	0.0192073	0.0342963
400	Dpp7	chr2	25356239	25356596	+	294	-85	Dpp7	NM_031843	1098.65	0.135455	0.103163	1.72387	0.189195	0.258697
1033	Rbm25	chr12	83631957	83632341	+	135	-85	Rbm25	NM_027349	6043.13	0.49157	0.0862753	32.3208	1.31e-08	5.56e-08
114	Anln	chr9	22389136	22389441	+	94	-82	Anln	NM_028390	1777.99	-1.88057	0.0999675	339.308	9.03e-76	3.71e-74
304	Clta	chr4	44012430	44012693	+	281	-82	Clta	NM_001080386	2976.14	-0.240523	0.0702825	11.7023	0.000624221	0.00150911
760	Max	chr12	76962220	76962439	+	50	-81	Max	NM_008558	2890.72	0.310463	0.0775607	15.9987	6.34e-05	0.000177488
568	Gpr146	chr5	139380477	139380698	+	87	-80	Gpr146	NM_030258	270.9	-0.411761	0.132717	9.64033	0.00190351	0.00419769
1419	Zmym6	chr4	127077037	127077570	+	420	-80	Zmym6	NM_001285888	580.893	0.1789	0.126001	2.01607	0.155641	0.218125
27	4930556M19Rik	chr15	10714695	10714947	+	89	-79	4930556M19Rik	NR_045063	15.2272	0.14744	0.484832	0.0939721	0.759187	0.812133
173	Atp6v1b2	chr8	69088519	69088796	+	311	-79	Atp6v1b2	NM_007509	4189.96	0.460312	0.0645058	50.7649	1.04e-12	6.31e-12
617	Hps5	chr7	46795704	46796217	+	277	-79	Hps5	NM_001005247	770.88	0.162864	0.092858	3.07725	0.0793948	0.121696
180	Atraid	chr5	31048410	31048715	+	110	-78	Atraid	NM_027855	435.901	0.0533695	0.106519	0.251181	0.616244	0.687771
414	Dvl2	chr11	70000386	70000710	+	215	-78	Dvl2	NM_007888	1146.41	-0.121547	0.0797938	2.32098	0.127639	0.18383
1030	Rasgef1b	chr5	99252884	99253127	+	137	-78	Rasgef1b	NM_145839	441.941	2.44827	0.126846	370.676	1.33e-82	6.04e-81
716	Lmbrd1	chr1	24678325	24678613	+	63	-75	Lmbrd1	NM_026719	1059.83	0.598483	0.0890427	45.0216	1.95e-11	1.07e-10
101	Akap10	chr11	61930218	61930442	+	92	-73	Akap10	NM_019921	1386.62	-0.667218	0.0921295	52.2198	4.96e-13	3.08e-12
321	Coro1b	chr19	4148429	4148751	+	296	-73	Coro1b	NM_011778	2954.33	0.632094	0.0676894	86.7271	1.25e-20	1.17e-19
416	Dyrk1b	chr7	28179306	28179520	+	122	-70	Dyrk1b	NM_010092	98.1599	1.06879	0.208272	26.3935	2.78e-07	1.04e-06
168	Atp6v0d1	chr8	105565934	105566284	+	418	-69	Atp6v0d1	NM_013477	2512.7	0.816567	0.0823509	97.3572	5.79e-23	6.08e-22
1376	Wwp2	chr8	107436229	107436432	+	109	-68	Wwp2	NM_025830	2382.68	-0.435279	0.0717573	36.7197	1.36e-09	6.39e-09
18	2410131K14Rik	chr5	118245056	118245265	+	82	-67	2410131K14Rik	NM_001081236	537.127	-0.0849469	0.0985873	0.744131	0.388341	0.474832
1170	Socs2	chr10	95416814	95417035	+	73	-67	Socs2	NM_007706	3.60978	1.0671	0.974745	1.20829	0.271672	0.350905
637	Il6ra	chr3	89913055	89913402	+	171	-66	Il6ra	NM_010559	771.835	-1.54231	0.105732	210.054	1.34e-47	3.05e-46
1295	Trim37	chr11	87126862	87127156	+	24	-66	Trim37	NM_197987	2411.33	-0.254569	0.0753828	11.3973	0.000735501	0.0017549
178	Atp6v1h	chr1	5082891	5083325	+	470	-65	Atp6v1h	NM_133826	3213.28	0.183339	0.0687875	7.10078	0.00770502	0.0151011
469	Fblim1	chr4	141605996	141606238	+	229	-65	Fblim1	NM_133754	294.824	-0.062723	0.130034	0.234621	0.628119	0.698043
328	Crebrf	chr17	26715453	26715720	+	77	-64	Crebrf	NM_029870	714.253	0.951453	0.105167	81.2308	2.01e-19	1.78e-18
1122	Slc25a46	chr18	31609853	31610079	+	77	-64	Slc25a46	NM_026165	1475.03	-0.0861196	0.0819309	1.1058	0.292998	0.37456
125	Arhgap12	chr18	6136004	6136318	+	171	-63	Arhgap12	NM_001039692	970.262	0.27766	0.089973	9.52056	0.00203183	0.00445916
1328	Ubn1	chr16	5049839	5050171	+	233	-63	Ubn1	NM_026666	1949.07	0.0262621	0.0968584	0.0735217	0.786277	0.834007
57	A930007I19Rik	chr19	29521941	29522157	+	78	-62	A930007I19Rik	NR_015567	2.10883	-0.746899	1.44046	0.267995	0.60468	0.678114
894	Papd4	chr13	93192224	93192466	+	35	-62	Papd4	NM_133905	1337.82	-0.268753	0.0789829	11.5822	0.000665864	0.00159977
378	Dhps	chr8	85071596	85071797	+	28	-61	Dhps	NM_001039514	1473.86	0.0873489	0.0924404	0.892937	0.344683	0.429841
867	Nrros	chr16	32165378	32165697	+	200	-61	Nrros	NM_146069	2073.19	-0.860293	0.0717161	142.865	6.29e-33	9.55e-32
179	Atp7a	chrX	106027033	106027295	+	159	-60	Atp7a	NM_001109757	532.287	0.649995	0.138634	21.8902	2.89e-06	9.57e-06
1012	Rab22a	chr2	173659683	173659890	+	49	-59	Rab22a	NM_024436	1712.68	1.41932	0.0862749	264.163	2.12e-59	6.34e-58
420	E230013L22Rik	chr8	11477768	11477974	+	46	-58	E230013L22Rik	NR_126558	11.0215	1.04687	0.57368	3.35663	0.0669351	0.104626
1037	Rcbtb1	chr14	59201037	59201304	+	81	-58	Rcbtb1	NM_027764	1447.8	0.711631	0.0839919	71.3889	2.93e-17	2.35e-16
759	Matr3	chr18	35561985	35562217	+	211	-57	Matr3	NM_010771	7367.06	-0.322123	0.0709406	20.5814	5.71e-06	1.82e-05
1064	Rragb	chrX	153139730	153140073	+	263	-57	Rragb	NM_001004154	370.374	-0.254402	0.114572	4.93822	0.0262691	0.0456581
221	Bri3	chr5	144255063	144255276	+	127	-56	Bri3	NM_018772	630.265	0.498425	0.0995993	25.0084	5.71e-07	2.06e-06
1415	Zfyve26	chr12	79296236	79296438	+	69	-55	Zfyve26	NM_001008550	1054.17	0.542719	0.10093	28.8261	7.92e-08	3.13e-07
134	Arl2	chr19	6141009	6141374	+	51	-54	Arl2	NM_019722	539.087	0.468773	0.11833	15.6644	7.56e-05	0.000209864
789	Mgme1	chr2	144270715	144270988	+	85	-53	Mgme1	NM_001289630	495.581	-1.03421	0.107352	92.9808	5.28e-22	5.27e-21
177	Atp6v1f	chr6	29467630	29467832	+	55	-52	Atp6v1f	NM_025381	2209.87	0.438691	0.0891748	24.1276	9.02e-07	3.18e-06
589	Havcr2	chr11	46454752	46455009	+	139	-51	Havcr2	NM_134250	191.985	0.874318	0.149515	34.224	4.91e-09	2.18e-08
711	Lincpint	chr6	31218365	31218686	+	165	-51	Lincpint	NR_110470	22.5309	5.66229	0.906467	80.3526	3.13e-19	2.76e-18
223	C230037L18Rik	chr15	89476102	89476302	+	77	-50	C230037L18Rik	NR_077233	14.9447	1.27431	0.506186	6.39203	0.0114634	0.0215251
388	Dnajc16	chr4	141790562	141790826	+	65	-50	Dnajc16	NM_172338	692.216	0.394594	0.0969516	16.5534	4.73e-05	0.000134954
464	Fam213a	chr14	41013695	41013955	+	248	-50	Fam213a	NM_027464	5639.47	0.114246	0.0663498	2.96428	0.0851221	0.129421
879	Orc4	chr2	48949177	48949457	+	42	-50	Orc4	NM_011958	874.799	-0.0676901	0.0875327	0.598704	0.439073	0.524986
805	Mrpl45	chr11	97315524	97315810	+	322	-49	Mrpl45	NM_025927	1266.6	-0.226206	0.0815513	7.69334	0.0055425	0.0111617
1409	Zfp62	chr11	49203244	49203658	+	81	-49	Zfp62	NM_001024846	874.566	-0.310656	0.0879238	12.4889	0.000409373	0.00101929
687	Klhl38	chr15	58324058	58324377	+	160	-48	Klhl38	NM_177755	6.26239	1.21315	0.772336	2.48886	0.114654	0.167656
1211	Taf6l	chr19	8786208	8786518	+	51	-47	Taf6l	NM_001177798	519.724	1.20138	0.103733	133.556	6.83e-31	9.6e-30
1248	Tifa	chr3	127789718	127790015	+	75	-47	Tifa	NM_145133	37.6742	0.170097	0.320983	0.281017	0.596036	0.670298
933	Pkn2	chr3	142881924	142882176	+	79	-46	Pkn2	NM_178654	1788.9	0.509125	0.0834478	37.1036	1.12e-09	5.3e-09
1068	Rsad2	chr12	26456385	26456611	+	130	-46	Rsad2	NM_021384	23621.8	10.4446	0.152318	7125.04	0	0
1421	Zxdc	chr6	90369261	90369638	+	277	-45	Zxdc	NM_173002	789.126	0.314291	0.0964352	10.6195	0.00111901	0.00257543
596	Helq	chr5	100798511	100798775	+	83	-43	Helq	NM_001081107	344.072	-0.268526	0.121528	4.88518	0.0270881	0.0469549
623	Htra2	chr6	83054509	83054719	+	22	-43	Htra2	NM_019752	2375.52	0.131404	0.0824717	2.53812	0.111127	0.163112
784	Mfsd1	chr3	67582471	67582982	+	725	-42	Mfsd1	NM_025813	13422.7	0.0132204	0.0626987	0.0444606	0.832999	0.871085
1188	St13	chr15	81399436	81400034	+	100	-41	St13	NM_133726	6077.03	-0.208417	0.0756597	7.58217	0.00589485	0.0117989
1334	Unc13a	chr8	71671685	71671912	+	89	-41	Unc13a	NM_001029873	145.06	0.770477	0.171837	20.1255	7.25e-06	2.28e-05
337	Cstb	chr10	78425500	78425760	+	101	-40	Cstb	NM_007793	1553.7	0.826606	0.0942633	76.1997	2.56e-18	2.18e-17
374	Dennd6a	chr14	26579385	26579636	+	122	-40	Dennd6a	NM_001134465	818.864	0.0501269	0.0891793	0.316251	0.57387	0.650648
1407	Zfp512	chr5	31452271	31452522	+	79	-40	Zfp512	NM_172993	718.962	-0.668997	0.0972265	47.2949	6.11e-12	3.48e-11
112	Ankrd12	chr17	66076819	66077351	+	236	-39	Ankrd12	NM_001025572	957.742	0.783339	0.114456	46.4716	9.3e-12	5.21e-11
1094	Selk	chr14	29968239	29968443	+	96	-39	Selk	NM_019979	845.261	0.442254	0.0933578	22.4037	2.21e-06	7.41e-06
517	Gaa	chr11	119267787	119268153	+	150	-38	Gaa	NM_008064	2589.48	0.294131	0.0760307	14.9484	0.00011049	0.000299567
152	Atg3	chr16	45158597	45158992	+	69	-35	Atg3	NM_026402	1312.63	-0.196852	0.0834132	5.56662	0.0183061	0.0329304
1077	Sae1	chr7	16387810	16388053	+	61	-35	Sae1	NM_019748	3998.24	-0.520415	0.0673055	59.5519	1.19e-14	8.25e-14
1177	Spg11	chr2	122118245	122118595	+	140	-34	Spg11	NM_145531	1447.2	0.262961	0.0862925	9.28046	0.00231611	0.0050339
664	Jtb	chr3	90231369	90231760	+	258	-33	Jtb	NM_206924	1056.37	0.28799	0.092452	9.69529	0.00184741	0.00408382
1072	Rufy1	chr11	50430930	50431358	+	73	-33	Rufy1	NM_172557	675.582	-0.341726	0.095581	12.7885	0.000348748	0.000878592
399	Dpm2	chr2	32570724	32570928	+	70	-32	Dpm2	NM_010073	522.055	0.104575	0.109447	0.913309	0.339238	0.424312
1082	Sc5d	chr9	42264233	42264432	+	73	-32	Sc5d	NM_172769	781.152	-0.377835	0.0896908	17.7576	2.51e-05	7.39e-05
69	Abhd10	chr16	45742886	45743085	+	25	-30	Abhd10	NM_001272070	254.597	-0.221722	0.132701	2.79435	0.0945971	0.141957
1009	Qtrt1	chr9	21411691	21411923	+	46	-30	Qtrt1	NM_021888	975.505	0.0941452	0.0975548	0.931813	0.334392	0.418988
1185	Srfbp1	chr18	52465552	52465775	+	51	-30	Srfbp1	NM_026040	840.336	-0.204495	0.0956859	4.56482	0.032635	0.0554584
1245	Thap6	chr5	91962670	91963034	+	63	-30	Thap6	NR_028429	160.01	-0.487596	0.163083	8.96804	0.00274743	0.00589037
1081	Sat1	chrX	155216357	155216599	+	89	-29	Sat1	NM_009121	3011.07	1.6626	0.0739689	487.133	5.99e-108	3.76e-106
315	Commd9	chr2	101886073	101886396	+	150	-28	Commd9	NM_029635	312.485	-0.20045	0.122537	2.67816	0.101733	0.151125
697	Lamtor1	chr7	101905545	101906074	+	413	-28	Lamtor1	NM_025605	1402.34	-0.149058	0.0882017	2.8551	0.0910844	0.137329
734	Lst1	chr17	35188367	35188569	+	72	-28	Lst1	NM_010734	93.6053	-1.08187	0.209704	26.9938	2.04e-07	7.74e-07
888	Ostm1	chr10	42678755	42679021	+	81	-28	Ostm1	NM_172416	643.929	0.37779	0.101409	13.8718	0.000195718	0.000511791
1139	Slc38a7	chr8	95853374	95853664	+	131	-28	Slc38a7	NM_172758	1969.43	0.139617	0.0769647	3.29086	0.0696667	0.108377
342	Ctsd	chr7	142387671	142388124	+	216	-27	Ctsd	NM_009983	16868.9	0.678427	0.0639514	111.578	4.42e-26	5.23e-25
721	Lonp1	chr17	56626795	56627065	+	71	-27	Lonp1	NM_028782	7099.84	0.177028	0.064352	7.56336	0.00595668	0.0119004
1273	Tnfaip3	chr10	19015280	19015594	+	161	-27	Tnfaip3	NM_009397	466.683	3.54583	0.14289	638.717	6.35e-141	5.85e-139
1397	Zfp292	chr4	34882841	34883110	+	244	-27	Zfp292	NM_013889	1315.94	0.0780016	0.242604	0.103373	0.747819	0.802587
812	Mtdh	chr15	34082587	34082799	+	125	-26	Mtdh	NM_026002	13618.3	-0.373998	0.0817398	20.8797	4.89e-06	1.57e-05
1060	Rps28	chr17	33824403	33824646	+	88	-26	Rps28	NM_016844	9573.58	0.275765	0.0948095	8.4473	0.00365586	0.00765228
1330	Ubxn6	chr17	56074884	56075144	+	71	-25	Ubxn6	NM_024432	1035.17	0.370095	0.0973487	14.4313	0.000145365	0.000388045
12	1700113A16Rik	chr3	88177555	88178063	+	768	-24	1700113A16Rik	NR_045997	16.0964	-0.99716	0.492312	4.13973	0.0418878	0.0692257
1151	Slmo1	chr18	67464716	67464935	+	23	-24	Slmo1	NM_144867	126.006	-0.809078	0.185706	19.1218	1.23e-05	3.75e-05
1258	Tmem126b	chr7	90475894	90476142	+	88	-23	Tmem126b	NM_026734	109.65	-1.136	0.194077	34.8183	3.62e-09	1.63e-08
1284	Tomm20	chr8	126945810	126946078	+	143	-23	Tomm20	NM_024214	7051.34	-0.0205107	0.0700458	0.0857472	0.769655	0.820079
1066	Rrn3	chr16	13780578	13780777	+	63	-22	Rrn3	NM_001039521	2340.15	-0.0353399	0.0807492	0.191676	0.661525	0.728092
1117	Slc25a13	chr6	6217079	6217311	+	56	-22	Slc25a13	NM_015829	3201.52	0.116712	0.0714133	2.67074	0.102208	0.151673
31	4933433G15Rik	chr9	75410020	75410306	+	161	-21	4933433G15Rik	NR_040719	2.45385	1.26804	1.24786	1.04329	0.307057	0.389684
563	Gns	chr10	121364934	121365209	+	180	-19	Gns	NM_029364	2807.3	1.00723	0.0690843	209.777	1.54e-47	3.5e-46
1047	Rmnd1	chr10	4432213	4432529	+	286	-19	Rmnd1	NM_025343	465.654	-0.0764259	0.123002	0.387072	0.533843	0.614106
1317	Ubc	chr5	125389842	125390231	+	79	-19	Ubc	NM_019639	6393.56	1.0988	0.0898211	146.464	1.03e-33	1.61e-32
1354	Vps26a	chr10	62486626	62487022	+	169	-19	Vps26a	NM_133672	2644.2	0.159081	0.0748057	4.52119	0.0334775	0.056732
963	Pold3	chr7	100121401	100121636	+	34	-18	Pold3	NM_133692	1438.29	0.235468	0.0779144	9.13054	0.00251378	0.00542484
1344	Vapa	chr17	65613449	65613697	+	85	-18	Vapa	NM_013933	3876.97	-0.0269247	0.0650161	0.171495	0.678787	0.743259
94	AI413582	chr17	27565592	27565896	+	87	-17	AI413582	NM_001002895	260.218	-0.26918	0.139888	3.70512	0.0542457	0.0869888
890	P2rx4	chr5	122707417	122707664	+	95	-17	P2rx4	NM_011026	281.095	0.531281	0.126252	17.7151	2.57e-05	7.55e-05
1393	Zfp207	chr11	80383158	80383366	+	96	-17	Zfp207	NR_045038	5215.01	-0.109783	0.0653151	2.82503	0.0928052	0.139529
521	Gatb	chr3	85574004	85574222	+	119	-16	Gatb	NM_144896	734.047	-0.349684	0.0999175	12.2502	0.000465213	0.00114762
916	Picalm	chr7	90130105	90130327	+	61	-16	Picalm	NM_001252522	6971.58	-0.00865361	0.0718245	0.0145225	0.90408	0.926875
528	Gigyf2	chr1	87326821	87327145	+	172	-15	Gigyf2	NM_146112	3724.24	0.320963	0.0954994	11.2754	0.000785391	0.00186594
899	Pced1a	chr2	130424195	130424412	+	44	-15	Pced1a	NM_001114541	549.339	-0.197565	0.107957	3.34998	0.0672057	0.104998
502	Foxred2	chr15	77956623	77956849	+	122	-14	Foxred2	NM_001017983	1238.44	-0.380963	0.0820568	21.5537	3.44e-06	1.13e-05
573	Grn	chr11	102430161	102430455	+	254	-14	Grn	NM_008175	27594.5	0.888298	0.0637334	191.379	1.59e-43	3.25e-42
43	2024-03-08	chr6	116337870	116338150	+	182	-12	2024-03-08	NM_027920	1567.85	-0.0111398	0.0806427	0.0191421	0.88996	0.915992
514	Fubp3	chr2	31572531	31572747	+	51	-12	Fubp3	NM_001290548	1813.91	0.00335259	0.0984627	0.00116396	0.972784	0.978437
1285	Toporsos	chr4	40269448	40269686	+	51	-12	Toporsos	NR_045265	30.2687	0.879166	0.356168	6.10912	0.0134486	0.0248917
88	Aff4	chr11	53350657	53350856	+	62	-11	Aff4	NM_033565	3369.29	0.539663	0.12579	18.3105	1.88e-05	5.61e-05
466	Fam50a	chrX	74312899	74313147	+	79	-10	Fam50a	NM_138607	862.635	-0.0246152	0.092842	0.0703182	0.790874	0.837492
1016	Rab7	chr6	88045149	88045411	+	82	-10	Rab7	NM_001293652	6673.82	0.169125	0.0622866	7.36967	0.00663332	0.0131577
82	Adhfe1	chr1	9547910	9548164	+	111	-9	Adhfe1	NM_175236	357.886	-1.02204	0.119399	73.6385	9.38e-18	7.7e-17
165	Atp6v0b	chr4	117887185	117887492	+	122	-9	Atp6v0b	NM_033617	3050.72	0.78242	0.0749089	108.098	2.56e-25	2.95e-24
1229	Tbcd	chr11	121451817	121452064	+	66	-9	Tbcd	NM_029878	1770.81	0.0020918	0.0718	0.000849676	0.976746	0.980804
522	Gba	chr3	89202806	89203028	+	76	-8	Gba	NM_001077411	2520.15	0.100788	0.0761184	1.75318	0.185477	0.254373
964	Polr2g	chr19	8798387	8798741	+	171	-7	Polr2g	NM_026329	5872.12	2.74083	0.0755017	1188.26	2.17e-260	4.79e-258
1	0610012G03Rik	chr16	31948404	31948650	+	55	-6	0610012G03Rik	NR_027897	550.179	0.349209	0.104091	11.2519	0.000795418	0.00188661
702	Lcorl	chr5	45857432	45857658	+	40	-5	Lcorl	NM_178142	251.438	0.518628	0.135844	14.5779	0.000134486	0.000360505
928	Pip4k2c	chr10	127211462	127211793	+	111	-5	Pip4k2c	NM_054097	2057.4	0.41756	0.0771336	29.2471	6.37e-08	2.54e-07
616	Hps1	chr19	42779792	42780168	+	303	-4	Hps1	NM_019424	1156.95	0.550743	0.0858051	41.0732	1.47e-10	7.47e-10
65	Abca8b	chr11	109995684	109995955	+	150	-3	Abca8b	NM_013851	114.715	-0.365458	0.199309	3.3787	0.0660443	0.103486
108	Amdhd2	chr17	24163535	24163937	+	663	-3	Amdhd2	NM_172935	1265.69	0.584883	0.0814001	51.4569	7.32e-13	4.47e-12
1156	Smcr8	chr11	60777312	60777732	+	264	-3	Smcr8	NM_001085440	3339.73	0.746959	0.100557	54.6593	1.43e-13	9.21e-13
1346	Vars	chr17	35000790	35001018	+	45	-3	Vars	NM_011690	10485.5	0.00461409	0.0669099	0.00475814	0.945006	0.957566
576	Grpel2	chr18	61726215	61726452	+	89	-2	Grpel2	NM_021296	960.282	-0.0658619	0.0867592	0.576402	0.447726	0.533205
1343	Vac14	chr8	110618519	110618755	+	131	-1	Vac14	NM_146216	1089.62	0.0262169	0.0841753	0.0971674	0.755256	0.808912
1017	Rabep1	chr11	70844655	70844867	+	46	0	Rabep1	NM_019400	2659.02	0.45302	0.0745672	36.8036	1.31e-09	6.14e-09
316	Comtd1	chr14	21848787	21849032	+	63	1	Comtd1	NM_026965	487.379	0.0530061	0.136725	0.150353	0.698199	0.760419
810	Mt1	chr8	94178887	94179293	+	602	1	Mt1	NM_013602	11543.6	0.575588	0.0876792	42.8249	5.99e-11	3.14e-10
437	Eif4g1	chr16	20672611	20672849	+	165	3	Eif4g1	NM_145941	17731.5	-0.123544	0.0814519	2.29994	0.129379	0.186127
140	Asna1	chr8	85025120	85025426	+	49	5	Asna1	NM_019652	2973.22	0.0323079	0.0806522	0.160502	0.688695	0.751603
138	Arl8b	chr6	108782853	108783284	+	315	9	Arl8b	NM_026011	4000.06	-0.0208118	0.0792894	0.0688977	0.792949	0.838999
297	Clcn6	chr4	148038536	148038981	+	137	9	Clcn6	NM_011929	675.946	1.28984	0.110672	133.988	5.5e-31	7.77e-30
975	Ppt1	chr4	122836120	122836355	+	103	10	Ppt1	NM_008917	2793.14	-0.574564	0.0784565	53.3826	2.75e-13	1.73e-12
29	4931440P22Rik	chr3	65529299	65529507	+	70	11	4931440P22Rik	NR_027955	13.3904	0.481922	0.507867	0.903153	0.341938	0.427248
49	9530062K07Rik	chr6	116207762	116208201	+	387	12	9530062K07Rik	NR_131013	6.48912	0.0180761	0.727871	0.0011682	0.972734	0.978437
106	Alg1	chr16	5233525	5233741	+	59	12	Alg1	NM_145362	766.718	0.0929161	0.100562	0.853969	0.355432	0.440609
1234	Tctex1d2	chr16	32419608	32419820	+	117	12	Tctex1d2	NM_025329	196.909	0.537084	0.148354	13.1114	0.000293509	0.000747221
559	Gnpda1	chr18	38338832	38339128	+	293	13	Gnpda1	NM_011937	1556.79	0.041881	0.0745713	0.315483	0.574335	0.650996
1133	Slc36a1	chr11	55204216	55204493	+	106	14	Slc36a1	NM_153139	578.28	-0.128417	0.102585	1.56835	0.210447	0.282834
772	Med28	chr5	45520078	45520411	+	94	15	Med28	NM_025895	906.346	0.102634	0.102158	1.00952	0.315017	0.398178
860	Nr1d1	chr11	98775221	98775504	+	103	15	Nr1d1	NM_145434	326.358	-0.774092	0.124525	38.7433	4.83e-10	2.36e-09
1225	Tbc1d17	chr7	44848959	44849170	+	44	15	Tbc1d17	NM_001042655	715.824	0.335135	0.106881	9.82092	0.00172538	0.00383725
174	Atp6v1c1	chr15	38661740	38662100	+	277	16	Atp6v1c1	NM_025494	3151.8	0.133383	0.0682715	3.81639	0.0507535	0.0820253
186	AW549877	chr15	3995583	3995890	+	194	16	AW549877	NM_145930	1119.53	0.294283	0.0860807	11.6829	0.000630772	0.00152289
790	Micu1	chr10	59702402	59702757	+	205	16	Micu1	NM_144822	1550.33	0.184909	0.0847028	4.764	0.0290609	0.0500151
1005	Ptpn23	chr9	110408019	110408370	+	108	16	Ptpn23	NM_001081043	2336.03	0.947508	0.0767308	150.698	1.22e-34	1.98e-33
564	Gorasp1	chr9	119937417	119937666	+	89	17	Gorasp1	NM_028976	541.25	-0.217211	0.10231	4.50858	0.0337252	0.0570987
1199	Sumf1	chr6	108185384	108185748	+	183	17	Sumf1	NM_145937	1282.7	0.259654	0.0831551	9.74597	0.00179716	0.00398719
170	Atp6v0e	chr17	26676304	26676524	+	110	18	Atp6v0e	NM_025272	1088.75	0.21854	0.0850028	6.60955	0.0101433	0.0192868
698	Lamtor3	chr3	137918313	137918833	+	50	18	Lamtor3	NM_019920	1913.43	-0.017554	0.0787322	0.0497748	0.823456	0.863785
1303	Trpm7	chr2	126876082	126876405	+	144	18	Trpm7	NM_021450	3485.98	-0.198925	0.103403	3.69891	0.0544481	0.0872805
1281	Tom1	chr8	75033563	75033849	+	85	20	Tom1	NM_011622	1239.38	0.189901	0.0822305	5.33287	0.0209269	0.0370927
455	Fam118b	chr9	35267684	35267883	+	49	22	Fam118b	NM_175411	264.84	0.0191862	0.127628	0.0226028	0.880495	0.908367
1174	Spata5	chr3	37420175	37420429	+	69	22	Spata5	NM_001163511	1493.28	-0.233822	0.0891128	6.87879	0.00872246	0.0168757
967	Ppm1h	chr10	122678628	122678942	+	69	23	Ppm1h	NM_001110218	374.34	1.13093	0.117986	91.6742	1.02e-21	1.01e-20
919	Pih1d1	chr7	45154163	45154491	+	129	24	Pih1d1	NM_029406	364.714	-0.115982	0.125717	0.851089	0.356245	0.441445
298	Clcn7	chr17	25133242	25133598	+	339	26	Clcn7	NM_011930	1871.42	0.881017	0.0784929	124.792	5.65e-29	7.43e-28
97	Aida	chr1	183296899	183297276	+	110	27	Aida	NM_181732	2384.8	0.0189894	0.0742497	0.0654802	0.798035	0.843058
345	Cul5	chr9	53667336	53667625	+	75	27	Cul5	NM_027807	1567.4	0.428713	0.084753	25.5326	4.35e-07	1.59e-06
699	Lap3	chr5	45493301	45493503	+	64	28	Lap3	NM_024434	2869.19	0.107452	0.07122	2.27615	0.131378	0.188642
1237	Tex10	chr4	48473187	48473601	+	253	28	Tex10	NM_172304	2051.31	-0.318867	0.0769801	17.1467	3.46e-05	0.000100447
1168	Snx8	chr5	140389024	140389413	+	358	29	Snx8	NM_172277	1094.47	-0.123413	0.0920019	1.79967	0.179752	0.247449
552	Gmfb	chr14	46822077	46822345	+	95	31	Gmfb	NM_022023	3365.6	-0.0389111	0.0728559	0.285336	0.593225	0.667547
365	Ddx18	chr1	121567814	121568082	+	38	32	Ddx18	NM_025860	6152.24	-0.244809	0.0638529	14.6851	0.000127049	0.000342002
1355	Vps33a	chr5	123572804	123573161	+	186	33	Vps33a	NM_029929	2188.48	-0.167365	0.0842337	3.94759	0.0469384	0.0765746
390	Dnase2a	chr8	84908484	84908839	+	151	37	Dnase2a	NM_010062	1230.16	-0.642829	0.0908304	49.8835	1.63e-12	9.7e-12
525	Gga2	chr7	122021032	122021291	+	88	37	Gga2	NM_028758	1497.12	-0.350002	0.0749034	21.8273	2.98e-06	9.87e-06
1290	Tpp1	chr7	105751971	105752367	+	285	38	Tpp1	NM_009906	4251.56	0.47994	0.0673153	50.6572	1.1e-12	6.64e-12
792	Mien1	chr11	98438840	98439059	+	110	39	Mien1	NM_025559	303.07	0.183573	0.128721	2.03535	0.153679	0.21573
618	Hs1bp3	chr12	8313299	8313647	+	183	40	Hs1bp3	NM_021429	549.98	0.00339533	0.103413	0.00148105	0.969301	0.975931
672	Kbtbd7	chr14	79426427	79426675	+	48	40	Kbtbd7	NM_001024135	99.0677	-0.132096	0.198781	0.442835	0.505757	0.58894
913	Phf7	chr14	31251053	31251301	+	98	41	Phf7	NM_027949	251.725	-0.141793	0.150254	0.890176	0.34543	0.43046
1049	Rnf115	chr3	96727482	96727823	+	165	41	Rnf115	NM_026406	1702.34	-0.0554967	0.0865152	0.411489	0.521215	0.603046
484	Flcn	chr11	59809786	59810208	+	231	42	Flcn	NR_073164	2045.37	0.820217	0.0803012	103.412	2.72e-24	3.02e-23
597	Hexa	chr9	59539497	59539921	+	468	42	Hexa	NM_010421	2291.73	0.356116	0.0771806	21.2503	4.03e-06	1.31e-05
1106	Shmt1	chr11	60811058	60811387	+	37	43	Shmt1	NM_009171	1690.8	-1.04336	0.0771586	181.09	2.8e-41	5.36e-40
89	Aga	chr8	53511647	53511848	+	92	45	Aga	NM_001205054	346.629	0.0933533	0.116833	0.639503	0.423891	0.509688
1314	Uap1l1	chr2	25365350	25365813	+	352	45	Uap1l1	NM_001033293	2211.57	0.589937	0.0886594	44.0412	3.22e-11	1.73e-10
1038	Renbp	chrX	73930683	73930926	+	38	46	Renbp	NM_023132	1337.66	1.28886	0.0961979	175.88	3.85e-40	7.19e-39
1059	Rpp38	chr2	3332455	3332710	+	105	46	Rpp38	NM_001013376	240.168	-0.518311	0.134938	14.825	0.000117963	0.000318681
436	Eif4b	chr15	102073647	102073998	+	51	49	Eif4b	NM_145625	33725.5	-0.431386	0.0646355	44.3839	2.7e-11	1.46e-10
1067	Rsad1	chr11	94549051	94549265	+	83	49	Rsad1	NM_001013381	293.928	-0.749395	0.129354	33.6981	6.44e-09	2.82e-08
1224	Tbc1d15	chr10	115251324	115251565	+	71	49	Tbc1d15	NM_025706	2297.28	-0.0987911	0.0821628	1.44586	0.229193	0.304039
435	Eif3a	chr19	60790535	60790747	+	66	52	Eif3a	NM_010123	27292.8	0.271201	0.0936679	8.37086	0.00381286	0.00794713
119	Ap5z1	chr5	142463839	142464130	+	182	53	Ap5z1	NM_172725	983.132	0.407579	0.106285	14.6762	0.000127645	0.000343389
566	Gpnmb	chr6	49036411	49036732	+	242	53	Gpnmb	NM_053110	4444.56	1.61157	0.0740404	455.546	4.48e-101	2.62e-99
526	Ggact	chr14	122912985	122913237	+	80	54	Ggact	NM_145466	448.615	-0.0694887	0.112999	0.37796	0.538697	0.618278
868	Nsmce2	chr15	59374037	59374469	+	140	55	Nsmce2	NM_026746	624.24	-0.0608665	0.100864	0.363979	0.546304	0.625296
1109	Sil1	chr18	35498759	35498979	+	38	56	Sil1	NM_030749	306.373	0.0780448	0.126951	0.379749	0.537737	0.617256
1368	Wdr81	chr11	75454511	75454809	+	138	57	Wdr81	NM_138950	1301.64	0.474221	0.0913372	26.8927	2.15e-07	8.14e-07
23	4632404H12Rik	chr3	89773129	89773553	+	497	59	4632404H12Rik	NR_130957	173.755	-0.127339	0.186824	0.464934	0.495327	0.57948
199	Bax	chr7	45466647	45467032	+	186	59	Bax	NM_007527	3353	0.0324826	0.0864619	0.141192	0.707099	0.768153
830	Nagk	chr6	83794951	83795281	+	57	59	Nagk	NM_019542	386.692	0.21872	0.119	3.37993	0.0659949	0.103421
876	Ogdhl	chr14	32321973	32322185	+	93	60	Ogdhl	NM_001081130	118.862	1.14674	0.189204	36.8385	1.28e-09	6.04e-09
874	Oas1c	chr5	120812314	120812590	+	101	62	Oas1c	NM_033541	92.4272	1.41425	0.207552	46.8966	7.48e-12	4.23e-11
302	Cln5	chr14	103070065	103070494	+	196	63	Cln5	NM_001033242	741.957	0.632046	0.0923594	46.7198	8.19e-12	4.61e-11
217	Birc3	chr9	7872986	7873216	+	31	69	Birc3	NM_007464	1182.03	0.200088	0.0829692	5.81548	0.0158857	0.0289505
696	Lamp1	chr8	13159075	13159333	+	543	69	Lamp1	NM_010684	16280	0.43927	0.061373	51.0442	9.03e-13	5.49e-12
176	Atp6v1d	chr12	78861405	78861722	+	150	75	Atp6v1d	NM_023721	910.968	0.384024	0.0848208	20.4823	6.02e-06	1.91e-05
47	9230116N13Rik	chr1	136415217	136415666	+	182	78	9230116N13Rik	NR_024328	33.9502	-0.0808722	0.33199	0.0593146	0.807583	0.850898
73	Acox1	chr11	116198853	116199081	+	25	78	Acox1	NM_001271898	873.751	0.10962	0.0970815	1.2753	0.258775	0.337061
726	Lrpprc	chr17	84790592	84790822	+	21	79	Lrpprc	NM_028233	9059.05	-0.0605002	0.0779064	0.603066	0.437411	0.523482
1329	Ubxn4	chr1	128244145	128244375	+	32	79	Ubxn4	NM_026390	3567.19	0.198183	0.0711537	7.75328	0.00536151	0.0108273
1335	Unk	chr11	116030153	116030638	+	81	79	Unk	NM_001286006	580.172	-0.132021	0.102894	1.64662	0.199419	0.269986
811	Mtch2	chr2	90847115	90847357	+	33	81	Mtch2	NM_019758	2732.85	-0.100176	0.0683577	2.14756	0.142796	0.20263
398	Dos	chr10	80139155	80139415	+	87	82	Dos	NR_036582	126.378	0.0642961	0.19256	0.112093	0.737774	0.793801
1327	Ube4b	chr4	149426434	149426665	+	46	82	Ube4b	NM_022022	3941.98	0.0131935	0.0801535	0.0271194	0.869196	0.899609
1024	Rara	chr11	98937672	98937893	+	41	86	Rara	NM_001177302	889.015	-0.867004	0.0991396	76.0259	2.8e-18	2.38e-17
1162	Snapin	chr3	90490821	90491031	+	65	87	Snapin	NM_133854	955.063	0.171171	0.0883385	3.75529	0.0526406	0.0846905
476	Fdx1l	chr9	21073326	21073527	+	19	88	Fdx1l	NM_001039824	1000.39	0.534388	0.0946358	31.7908	1.72e-08	7.25e-08
317	Cops7a	chr6	124965106	124965510	+	136	89	Cops7a	NM_001164089	1458.93	-0.318453	0.0789375	16.264	5.51e-05	0.000155554
11	1700112E06Rik	chr14	22019582	22020045	+	81	101	1700112E06Rik	NM_028275	5.61197	1.56758	0.880777	3.21078	0.0731545	0.113173
757	Mapkapk3	chr9	107289622	107289924	+	123	104	Mapkapk3	NM_178907	1631.24	0.391148	0.0760523	26.4114	2.76e-07	1.03e-06
1039	Repin1	chr6	48593771	48594207	+	148	106	Repin1	NM_175099	786.898	0.151328	0.0896438	2.8509	0.0913229	0.137672
940	Plekha4	chr7	45526324	45526551	+	14	107	Plekha4	NM_148927	96.9382	3.62328	0.268179	219.266	1.31e-49	3.14e-48
150	Atg10	chr13	91223731	91224023	+	27	110	Atg10	NM_025770	117.516	0.400466	0.190617	4.41689	0.0355849	0.0598675
788	Mfsd5	chr15	102279333	102279799	+	122	110	Mfsd5	NM_134100	1972.68	0.0642007	0.0751192	0.73068	0.392663	0.479202
1268	Tmem199	chr11	78511937	78512180	+	95	110	Tmem199	NM_199199	1254.99	0.328981	0.0817484	16.1798	5.76e-05	0.000162189
310	Cnbd2	chr2	156312446	156312725	+	69	112	Cnbd2	NM_027585	31.7149	-0.345448	0.358731	0.925442	0.33605	0.420736
649	Irak1bp1	chr9	82829731	82830113	+	136	116	Irak1bp1	NM_001168240	221.815	-0.162348	0.139783	1.35217	0.244899	0.321677
489	Fnip1	chr11	54438193	54438401	+	69	118	Fnip1	NM_173753	1199.52	0.72792	0.116207	38.9478	4.35e-10	2.14e-09
988	Psap	chr10	60277612	60277882	+	35	119	Psap	NM_011179	14409.8	1.01737	0.0597651	284.458	8.02e-64	2.61e-62
149	Atf7ip	chr6	136518832	136519113	+	64	121	Atf7ip	NM_019426	598.457	-0.50969	0.137359	13.7425	0.000209657	0.000545124
580	Gtf2a1	chr12	91590162	91590562	+	122	125	Gtf2a1	NM_175335	1167.72	0.0504697	0.0798684	0.399749	0.527219	0.608564
1269	Tmem251	chr12	102743673	102744097	+	173	125	Tmem251	NM_177140	859.977	0.199613	0.0888208	5.05147	0.024605	0.0429992
185	Avl9	chr6	56714847	56715219	+	63	128	Avl9	NM_030235	1280.7	0.484942	0.105488	21.0713	4.43e-06	1.43e-05
1361	Wash1	chr17	66111536	66111818	+	133	131	Wash1	NM_026833	1375.56	-0.0369814	0.0891648	0.172064	0.678284	0.742863
1267	Tmem194b	chr1	52630706	52630975	+	89	135	Tmem194b	NM_001142647	222.273	-0.93865	0.177459	27.9416	1.25e-07	4.85e-07
558	Gnl3	chr14	31018882	31019102	+	93	139	Gnl3	NM_153547	4617.36	-0.139748	0.0660256	4.47843	0.0343252	0.0579919
1163	Snhg17	chr2	158361245	158361520	+	12	140	Snhg17	NR_027887	451.36	0.452836	0.151026	8.96966	0.002745	0.00588615
37	5830415F09Rik	chr4	46389137	46389416	+	85	147	5830415F09Rik	NM_029086	279.051	-0.396344	0.129723	9.34819	0.00223206	0.00487022
691	Lactb2	chr1	13660172	13660550	+	90	148	Lactb2	NM_145381	1351.6	-0.222873	0.0887069	6.31146	0.011996	0.0224496
1378	Xylb	chr9	119357387	119357680	+	251	152	Xylb	NM_001033209	266.138	-0.305519	0.1308	5.47495	0.0192909	0.034436
737	Ly96	chr1	16688329	16688891	+	147	154	Ly96	NM_016923	179.961	0.562165	0.153846	13.3575	0.000257397	0.000661731
803	Mrpl2	chr17	46646310	46646509	+	36	161	Mrpl2	NM_025302	890.88	-0.396493	0.0988459	16.0679	6.11e-05	0.000171575
1420	Zranb2	chr3	157534437	157534697	+	88	170	Zranb2	NM_017381	3517.27	-0.40802	0.0695655	34.3169	4.68e-09	2.08e-08
765	Mccc1	chr3	36000375	36000636	+	71	173	Mccc1	NM_023644	776.352	0.127181	0.0873696	2.12049	0.14534	0.20567
196	B930059L03Rik	chr12	110591252	110591845	+	182	174	B930059L03Rik	NR_033340	33.377	-0.859189	0.357445	5.80194	0.0160085	0.0291493
1002	Ptp4a3	chr15	73748105	73748308	+	62	180	Ptp4a3	NM_001166390	518.166	-1.65026	0.109075	229.871	6.36e-52	1.61e-50
30	4933432I03Rik	chr14	103033428	103033772	+	187	203	4933432I03Rik	NR_045657	19.7262	3.38033	0.575607	39.5585	3.18e-10	1.58e-09
453	Fahd1	chr17	24849902	24850285	+	56	209	Fahd1	NM_023480	266.825	-0.390833	0.139768	7.82149	0.00516287	0.0104646
401	Dscr3	chr16	94526229	94526609	+	97	210	Dscr3	NM_007834	1034.1	-0.0886247	0.0832746	1.13444	0.28683	0.367776
1263	Tmem185b	chr1	119526207	119526534	+	70	216	Tmem185b	NM_146103	2528.12	-0.343208	0.069341	24.4742	7.53e-07	2.69e-06
782	Mettl25	chr10	105840964	105841357	+	81	220	Mettl25	NM_207522	181.396	-0.203913	0.16152	1.59451	0.206682	0.278505
858	Nme1	chr11	93968116	93968461	+	98	233	Nme1	NM_008704	4396.07	-0.420099	0.0821666	26.0611	3.31e-07	1.22e-06
8	1600002K03Rik	chr10	80173076	80173310	+	36	249	1600002K03Rik	NM_027207	89.8739	-0.0923322	0.228432	0.163438	0.686011	0.749291
829	Naca	chr10	128035504	128035703	+	44	257	Naca	NM_001113199	14381.5	-0.238662	0.0683196	12.1901	0.000480429	0.00118265
622	Hspd1	chr1	55087562	55087762	+	43	270	Hspd1	NM_010477	46102.6	-0.299741	0.0678856	19.4611	1.03e-05	3.17e-05
473	Fbxo7	chr10	86022092	86022341	+	35	287	Fbxo7	NM_153195	381.919	-0.172375	0.11287	2.33351	0.126616	0.182654
1092	Sec24a	chr11	51756404	51756664	+	110	300	Sec24a	NM_175255	876.513	0.249158	0.123152	4.09232	0.0430784	0.0709552
1183	Srd5a3	chr5	76140354	76140796	+	272	302	Srd5a3	NM_020611	520.728	0.224553	0.100835	4.96228	0.0259061	0.0450944
1266	Tmem192	chr8	64947355	64947652	+	30	318	Tmem192	NM_028427	650.484	0.361572	0.0945697	14.6152	0.000131845	0.000353946
827	Naa40	chr19	7240783	7240998	+	77	332	Naa40	NM_027643	2216.51	-0.190029	0.0764307	6.18204	0.0129053	0.0239484
1278	Tnrc6c	chr11	117654516	117654737	+	21	337	Tnrc6c	NM_198022	1027.26	0.00858532	0.108257	0.00629632	0.936755	0.951916
1324	Ube2l6	chr2	84799067	84799385	+	53	398	Ube2l6	NM_019949	350.216	0.762634	0.115195	43.8163	3.61e-11	1.93e-10
837	Nbn	chr4	15958129	15958644	+	204	419	Nbn	NM_013752	403.353	-0.82158	0.111266	54.7243	1.39e-13	8.92e-13
1097	Sepw1	chr7	15921797	15922051	+	153	447	Sepw1	NM_009156	924.74	1.39997	0.0950054	213.632	2.22e-48	5.19e-47
80	Adap1	chr5	139324891	139325091	+	28	473	Adap1	NM_172723	1598.35	0.790596	0.0859277	83.9767	5.01e-20	4.55e-19
246	Ccdc93	chr1	121431483	121431692	+	60	520	Ccdc93	NM_001025156	2134.68	0.534513	0.091176	34.2249	4.91e-09	2.18e-08
1178	Spns1	chr7	126377251	126377561	+	161	528	Spns1	NM_023712	2038.13	0.151183	0.0862098	3.07438	0.0795349	0.121838
1352	Vma21	chrX	71816598	71816807	+	89	622	Vma21	NM_001081356	654.537	-0.167147	0.09576	3.04968	0.0807533	0.123503
468	Fancf	chr7	51861528	51861741	+	90	633	Fancf	NM_001115087	160.353	-0.986943	0.167822	34.8883	3.49e-09	1.57e-08
6	1600002D24Rik	chr16	95897933	95898202	+	48	646	1600002D24Rik	NR_040484	1.65266	-0.193636	1.42353	0.0184939	0.891827	0.917397
137	Arl8a	chr1	135147285	135147707	+	151	662	Arl8a	NM_026823	2839.47	0.687236	0.0750723	83.2312	7.3e-20	6.58e-19
77	Adamts13	chr2	26973985	26974191	+	83	672	Adamts13	NM_001290463	2.50025	1.00231	1.24854	0.651081	0.419727	0.505678
393	Dock2	chr11	34783106	34783305	+	93	700	Dock2	NM_033374	9082.03	0.315061	0.0796944	15.6013	7.82e-05	0.000216471
712	Lincred1	chr2	103901531	103901780	+	91	704	Lincred1	NR_131913	1.99447	0.907075	1.38888	0.43049	0.511749	0.594564
1274	Tnfrsf12a	chr17	23676560	23676902	+	130	718	Tnfrsf12a	NM_013749	880.482	0.884398	0.0885629	99.1598	2.33e-23	2.5e-22
1332	Uckl1	chr2	181581125	181581340	+	84	741	Uckl1	NM_026765	388.668	1.12901	0.112201	101.112	8.69e-24	9.5e-23
1403	Zfp367	chr13	64152298	64152560	+	128	770	Zfp367	NM_175494	674.863	-0.234058	0.106116	4.86488	0.0274087	0.0474713
1113	Skap2	chr6	52011663	52011862	+	42	787	Skap2	NM_018773	1817.7	0.419684	0.0732184	32.7954	1.02e-08	4.41e-08
133	Arl11	chr14	61310446	61310653	+	93	796	Arl11	NM_177337	395.029	-0.989796	0.116	73.0037	1.29e-17	1.05e-16
48	9330175E14Rik	chr8	94434188	94434419	+	94	800	9330175E14Rik	NR_015514	14.1752	1.34524	0.56256	5.75399	0.0164512	0.0298707
1137	Slc38a2	chr15	96698752	96699034	+	89	805	Slc38a2	NM_175121	16290.3	0.500318	0.0850681	34.4258	4.43e-09	1.97e-08
1195	Stx3	chr19	11818420	11818717	+	29	835	Stx3	NM_001025307	1551.82	1.04589	0.0829726	156.974	5.19e-36	8.75e-35
700	Laptm5	chr4	130914101	130914300	+	61	866	Laptm5	NM_010686	10157.3	-0.651174	0.0657615	97.316	5.91e-23	6.18e-22
1138	Slc38a7	chr8	95852506	95852712	+	94	882	Slc38a7	NM_172758	1969.43	0.139617	0.0769647	3.29086	0.0696667	0.108377
465	Fam49b	chr15	64059391	64059663	+	93	921	Fam49b	NM_144846	3255.43	0.0846739	0.0712661	1.41167	0.23478	0.310262
612	Hnrnpf	chr6	117907639	117907856	+	44	965	Hnrnpf	NM_133834	19511.5	-0.578487	0.0768398	56.3161	6.17e-14	4.04e-13
392	Dock10	chr1	80757465	80757689	+	102	976	Dock10	NM_175291	2726.2	0.0758081	0.107545	0.496893	0.480868	0.565509
299	Clec12a	chr6	129351078	129351374	+	52	982	Clec12a	NM_177686	121.56	-0.596208	0.195982	9.26313	0.00233813	0.00507826
1080	Sars	chr3	108444085	108444321	+	79	1056	Sars	NM_011319	14591.3	-0.14075	0.0655567	4.6077	0.0318287	0.0542104
761	Maz	chr7	127025280	127025554	+	33	1062	Maz	NM_010772	3521.38	-0.382666	0.0764362	25.0058	5.72e-07	2.07e-06
590	Hbp1	chr12	31949277	31949659	+	208	1067	Hbp1	NM_177993	1089.38	0.165879	0.0912505	3.30503	0.0690681	0.10754
689	Klrg2	chr6	38636043	38636242	+	44	1097	Klrg2	NM_001033171	764.066	-0.235697	0.0926605	6.47087	0.0109657	0.0206816
181	Atxn10	chr15	85337308	85337652	+	69	1099	Atxn10	NM_016843	8906.73	-0.158432	0.0605783	6.83693	0.00892923	0.0172393
1167	Snx30	chr4	59806624	59807001	+	76	1162	Snx30	NM_172468	1002.6	-0.298676	0.110629	7.28706	0.00694531	0.0137087
990	Psmd8	chr7	29179373	29179621	+	80	1176	Psmd8	NM_026545	7696.67	0.189461	0.0685686	7.6294	0.00574243	0.0115226
1413	Zfp91Cntf	chr19	12794800	12795092	+	87	1177	Zfp91Cntf	NR_024093	14.842	0.256708	1.53411	0.028003	0.867102	0.898098
331	Cryzl1	chr16	91727481	91727765	+	97	1179	Cryzl1	NM_026994	2399.69	-0.378919	0.0742984	25.9623	3.48e-07	1.28e-06
897	Parvg	chr15	84325802	84326001	+	43	1181	Parvg	NM_022321	9642.9	-0.333792	0.0614244	29.4748	5.66e-08	2.27e-07
800	Mnt	chr11	74831928	74832303	+	77	1191	Mnt	NM_010813	1633.25	0.0289787	0.0820795	0.124666	0.724027	0.782495
731	Lrrc8d	chr5	105701931	105702134	+	72	1222	Lrrc8d	NM_178701	6860.16	1.93339	0.0681371	759.994	2.69e-167	3.22e-165
569	Gpt	chr15	76697899	76698107	+	61	1239	Gpt	NM_182805	134.842	0.939653	0.173455	29.4089	5.86e-08	2.34e-07
35	5031425E22Rik	chr5	23432918	23433247	+	159	1271	5031425E22Rik	NR_040469	97.374	0.272717	0.210573	1.6789	0.195071	0.265342
224	C3ar1	chr6	122854607	122854961	+	194	1373	C3ar1	NM_009779	2175.9	1.7545	0.0782208	485.712	1.22e-107	7.6e-106
1377	Xist	chrX	103481673	103481902	+	34	1446	Xist	NR_001570	20957.5	0.839679	0.202376	16.9789	3.78e-05	0.000109354
670	Kansl1l	chr1	66815939	66816297	+	181	1477	Kansl1l	NM_177645	270.13	0.445298	0.128479	12.0184	0.000526785	0.00128785
187	Axl	chr7	25787107	25787306	+	40	1527	Axl	NM_001190974	60.1648	1.96548	0.267755	55.3498	1.01e-13	6.53e-13
640	Impact	chr18	12973121	12974582	+	233	1599	Impact	NM_008378	543.612	0.388308	0.104896	13.6991	0.000214554	0.000556729
1087	Sdc4	chr2	164441277	164441607	+	59	1746	Sdc4	NM_011521	6483.46	2.20677	0.0662667	1033.5	9.39e-227	1.69e-224
1141	Slc3a2	chr19	8712007	8712228	+	114	1780	Slc3a2	NM_001161413	13142.2	0.409	0.0673292	36.7853	1.32e-09	6.19e-09
947	Plekho1	chr3	95993893	95994162	+	37	1812	Plekho1	NM_023320	1732.6	0.752286	0.0869514	74.2944	6.73e-18	5.58e-17
581	Gusb	chr5	130000872	130001108	+	48	1838	Gusb	NM_010368	7986.28	-0.414361	0.0695395	35.3976	2.69e-09	1.22e-08
1333	Ulk1	chr5	110808094	110808342	+	23	1863	Ulk1	NM_009469	490.673	0.699789	0.108408	41.59	1.13e-10	5.79e-10
1104	Sh3pxd2b	chr11	32349610	32349809	+	67	1898	Sh3pxd2b	NM_177364	2308.64	-0.240505	0.111942	4.61329	0.031725	0.0540527
100	Akap1	chr11	88849403	88849727	+	139	1947	Akap1	NM_001042541	1908.87	-0.201823	0.0779112	6.70991	0.00958786	0.0183532
535	Gm15441	chr3	96564627	96564892	+	57	2042	Gm15441	NR_040409	45.4661	-0.160317	0.286627	0.314596	0.574873	0.651425
1130	Slc35c2	chr2	165285641	165285929	+	57	2053	Slc35c2	NM_001252575	1269.97	-0.472781	0.0851025	30.8167	2.84e-08	1.17e-07
667	Junb	chr8	84976431	84976740	+	53	2163	Junb	NM_008416	6092.57	1.46447	0.0732001	386.435	4.94e-86	2.34e-84
1246	Themis2	chr4	132794058	132794334	+	22	2168	Themis2	NM_001033308	535.823	-0.612568	0.102048	36.0784	1.9e-09	8.76e-09
572	Grn	chr11	102432335	102432675	+	222	2183	Grn	NM_008175	27594.5	0.888298	0.0637334	191.379	1.59e-43	3.25e-42
1304	Trpv2	chr11	62576590	62576822	+	57	2220	Trpv2	NM_011706	2372.53	0.23888	0.074523	10.2674	0.001354	0.00306831
52	A330074K22Rik	chr8	120225823	120226080	+	137	2279	A330074K22Rik	NR_110496	24.4201	0.119092	0.424414	0.0800648	0.77721	0.825894
474	Fcer1g	chr1	171231937	171232204	+	157	2279	Fcer1g	NM_010185	4351.51	-0.316314	0.0717609	19.3977	1.06e-05	3.27e-05
547	Gm5086	chr13	97562236	97562457	+	131	2346	Gm5086	NR_046157	20.8065	-1.20351	0.468151	6.67815	0.0097602	0.0186385
122	Apon	chr10	128256381	128256606	+	69	2362	Apon	NM_133996	2.94784	0.0194939	1.05914	0.00037334	0.984584	0.986973
352	D1Ertd622e	chr1	97659484	97659821	+	52	2366	D1Ertd622e	NM_133825	5111.34	0.774315	0.0643921	143.241	5.21e-33	7.95e-32
322	Coro2a	chr4	46563843	46564102	+	130	2468	Coro2a	NM_001164804	1332.54	1.19239	0.0831263	202.978	4.68e-46	1.03e-44
360	Dbp	chr7	45707574	45707911	+	179	2495	Dbp	NM_016974	160.923	-0.654276	0.165716	15.634	7.69e-05	0.000212989
1399	Zfp346	chr13	55107669	55108045	+	151	2548	Zfp346	NM_012017	1443.46	-0.732439	0.082088	79.2624	5.44e-19	4.75e-18
1110	Sirpa	chr2	129595518	129595933	+	145	2556	Sirpa	NM_007547	3033.71	-1.69918	0.0727686	527.034	1.25e-116	8.69e-115
409	Dusp3	chr11	101981848	101982148	+	173	2793	Dusp3	NM_028207	1755.24	-0.240913	0.0768289	9.83307	0.00171402	0.0038133
1369	Wdr91	chr6	34907846	34908079	+	59	2869	Wdr91	NM_001013366	603.964	-0.0693147	0.0954427	0.528655	0.467173	0.551836
