# Supplementary material for: TFEB and TFE3 regulate STING1-dependent immune responses by controlling type I interferon signaling
Source: Autophagy. 2025 Apr 20;21(9):2028–45. doi: 10.1080/15548627.2025.2487036 (PMC12363505; doi:10.1080/15548627.2025.2487036)
Supplement: Table S7.xlsx [file KAUP_A_2487036_SM9174.xlsx]

## Sheet: Sheet1
Table S7. Oligonucleotides and other sequence-based reagents
Alt-R® CRISPR-Cas9 Negative Control crRNA #1	IDT	1072544
Alt-R CRISPR-Cas9 crRNA, Mm.Cas9.TFE3.1.AE	IDT	Mm.Cas9.TFE3.1.AE
Alt-R CRISPR-Cas9 crRNA, Mm.Cas9.TFEB.1.AD TFEB	IDT	Mm.Cas9.TFEB.1.AD TFEB
Alt-R® CRISPR-Cas9 tracrRNA, ATTO™ 550	IDT	1075927
ON-TARGETplus Non-targeting Control Pool	Horizon Discovery	D-001810
ON-TARGETplus Human TFEB siRNA	Horizon Discovery	L-009798
ON-TARGETplus Human TFE3 siRNA	Horizon Discovery	L-009363
Mm_Ifnb1_1_SG QuantiTect Primer Assay	Qiagen	QT00249662
Mm_Ccl2_1_SG QuantiTect Primer Assay	Qiagen	QT00167832
Mm_Ccl3_1_SG QuantiTect Primer Assay	Qiagen	QT00248199
Mm_Ccl4_1_SG QuantiTect Primer Assay	Qiagen	QT00154616
Mm_Cxcl10_1_SG QuantiTect Primer Assay	Qiagen	QT00093436
Mm_Gapdh_3_SG QuantiTect Primer Assay	Qiagen	QT01658692
Mm_Ifit1_1_SG QuantiTect Primer Assay	Qiagen	QT01161286
Mm_Isg15_2_SG QuantiTect Primer Assay	Qiagen	QT01772876
Mm_Socs1_1_SG QuantiTect Primer Assay	Qiagen	QT01059268
Mm_Lamp1_1_SG QuantiTect Primer Assay	Qiagen	QT00112385
Mm_Atp6v1c1_1_SG QuantiTect Primer Assay	Qiagen	QT00165669
Mm_Hexa_1_SG QuantiTect Primer Assay	Qiagen	QT00100247
Mm_Mcoln1_1_SG QuantiTect Primer Assay	Qiagen	QT00107891
