# Supplementary material for: TFEB and TFE3 regulate STING1-dependent immune responses by controlling type I interferon signaling
Source: Autophagy. 2025 Apr 20;21(9):2028–45. doi: 10.1080/15548627.2025.2487036 (PMC12363505; doi:10.1080/15548627.2025.2487036)
Supplement: Table S4.xlsx [file KAUP_A_2487036_SM9173.xlsx]

## Sheet: Sheet1
Table S4. RNA-seq analysis comparing gene expression between control and tfeb tfe3 DKO iBMDMs treated with DMXAA for 3 h
gene	baseMean	log2FoldChange	lfcSE	stat	pvalue	padj
1110008F13Rik	4077.43	0.18227	0.05123	12.6543	0.000374698	0.00633622
1700025G04Rik	2413.92	-0.156172	0.0507238	9.47759	0.00207997	0.0250811
1810013L24Rik	4093.68	-0.293003	0.0485611	36.3718	1.63044e-09	1.04565e-07
2010005H15Rik	3891.84	-0.238671	0.0644564	13.7	0.000214458	0.00400266
2010300C02Rik	4504.37	0.22218	0.0449613	24.4065	7.80046e-07	2.84139e-05
2210016F16Rik	328.103	0.320502	0.110211	8.46184	0.00362675	0.038869
2210018M11Rik	1780.55	-0.186445	0.0590799	9.95715	0.00160226	0.0203352
2310022B05Rik	2098.6	-0.263807	0.0564884	21.7956	3.033e-06	9.69997e-05
2810417H13Rik	4056.23	0.155991	0.0544214	8.21441	0.00415591	0.0433379
2900026A02Rik	2011.67	-0.200696	0.0621365	10.4274	0.0012416	0.0168371
4930404N11Rik	21.9985	-1.36713	0.431737	10.1345	0.00145521	0.0190504
5830416P10Rik	199.097	-0.756097	0.138142	30.0493	4.21193e-08	2.01521e-06
6430706D22Rik	9520.24	0.128391	0.0386669	11.0226	0.000900071	0.0128119
9930111J21Rik2	182.37	0.879147	0.171253	26.3034	2.91782e-07	1.14221e-05
A530032D15Rik	1313.5	0.357508	0.0654374	29.8308	4.71432e-08	2.2117e-06
A630072M18Rik	722.046	-0.30747	0.0792286	15.0612	0.000104083	0.00217492
AA467197	214.631	-0.721057	0.139642	26.7067	2.36804e-07	9.45411e-06
Aagab	1642.55	-0.225097	0.0586052	14.7516	0.000122644	0.0025063
AB124611	1132	0.387477	0.0752176	26.5067	2.62632e-07	1.03145e-05
Abca9	134.935	0.78014	0.167863	21.6807	3.22007e-06	0.000102613
Abcb1a	96.0052	-1.12594	0.233324	23.2674	1.4097e-06	4.78783e-05
Abcd4	2870.94	-0.265667	0.0499468	28.2733	1.0534e-07	4.56572e-06
Abr	6344.81	-0.187512	0.0526213	12.69	0.000367614	0.00626035
Abtb2	2137.05	-0.186976	0.0554071	11.3861	0.000739975	0.0110283
Acsl1	1938.36	0.19285	0.0631015	9.33634	0.00224654	0.0267125
Actb	93482.4	0.202419	0.0335008	36.4797	1.54264e-09	9.94634e-08
Actg1	47844.7	0.137699	0.0387614	12.6155	0.000382566	0.00643318
Actn1	16947.3	-0.126912	0.0395305	10.3041	0.00132732	0.0177619
Actn4	23281.6	-0.130075	0.0353173	13.5607	0.000230975	0.00427639
Adam17	6788.72	0.167456	0.0445175	14.1446	0.000169285	0.0033188
Adam33	20.3164	1.47144	0.444258	11.1787	0.000827409	0.0120194
Adck5	717.751	0.241524	0.0843417	8.20303	0.00418204	0.043543
Adcy9	409.358	-0.316654	0.110083	8.26729	0.00403657	0.0422841
Add2	6572.68	-0.164716	0.0548118	9.02608	0.00266154	0.0308857
Adgra3	701.691	-0.284095	0.0821014	11.9689	0.000540964	0.00857083
Adgre1	963.796	0.613263	0.0851859	51.6956	6.48086e-13	7.51343e-11
Adora2b	414.217	0.37717	0.0992443	14.4496	0.000143957	0.0028832
Afap1	101.552	-0.737864	0.197674	13.9499	0.000187744	0.00358738
Aff4	6527.68	-0.172166	0.0603268	8.14047	0.00432881	0.0448774
Agpat5	3507.56	0.15092	0.0509959	8.75774	0.00308292	0.0342587
Ahnak	44736.4	-0.434953	0.109261	15.7881	7.08477e-05	0.00155081
Ahr	333.899	-0.405263	0.111648	13.1809	0.000282813	0.0051046
AI413582	505.925	0.303124	0.0940133	10.3926	0.00126522	0.0170635
AI504432	178.427	0.726607	0.162932	19.9025	8.14928e-06	0.000233387
AI607873	19840.9	-0.175919	0.0462866	14.4362	0.000144987	0.00289902
Ak2	7123.25	0.119002	0.0420723	7.99881	0.00468082	0.0479495
Ak4	3163.77	0.143751	0.0511314	7.90337	0.00493429	0.04991
Akr1a1	14724.8	0.125697	0.0411982	9.30634	0.00228362	0.0270202
Akr1c13	29.8855	1.08674	0.369387	8.71962	0.00314804	0.0348219
Aldoc	1273.24	0.332424	0.0676117	24.1572	8.8783e-07	3.15769e-05
Alox5ap	1549.31	0.2054	0.0604509	11.5429	0.000680087	0.0103402
Alpk1	197.053	0.457519	0.149307	9.38795	0.00218416	0.0260996
Amotl2	282.066	-0.809214	0.13362	36.6312	1.42726e-09	9.35243e-08
Ampd3	421.777	-0.449022	0.0972159	21.3414	3.8435e-06	0.000119436
Angel1	905.113	-0.266088	0.0765447	12.0791	0.000509909	0.00815381
Angptl2	9609.78	-0.288868	0.0452621	40.6743	1.79835e-10	1.34675e-08
Ankhd1	7464.41	-0.174504	0.0485894	12.8918	0.000330019	0.00573348
Ankrd12	1978.74	-0.322984	0.0619566	27.1525	1.88017e-07	7.76344e-06
Ankrd13b	6849.21	-0.145382	0.0404728	12.8991	0.000328744	0.00571958
Ankrd26	2110.01	-0.193206	0.0566431	11.6306	0.000648764	0.00990145
Ankrd33b	1056.45	-0.728234	0.0718832	102.482	4.35397e-24	2.28243e-21
Ankrd50	592.448	-0.308021	0.0879434	12.2616	0.000462365	0.00751311
Ano1	3538.06	-0.160346	0.0476003	11.3438	0.000757021	0.0112406
Antxr1	1695.95	-0.204486	0.0591235	11.9617	0.000543053	0.00858138
Anxa3	1492.27	0.211884	0.0605808	12.2308	0.000470066	0.00761773
Aoah	179.195	0.453189	0.146936	9.52265	0.00202952	0.0246424
Aoc3	138.53	-0.594972	0.170453	12.2068	0.000476156	0.00768543
Ap4b1	2560.08	-0.207762	0.0518024	16.0821	6.06557e-05	0.00138247
Apbb2	1467	-0.233022	0.0639038	13.2924	0.000266482	0.00482429
Aplp2	5933.37	-0.217375	0.0449062	23.4178	1.30365e-06	4.47809e-05
Apol9a	1659.42	-0.338405	0.0607621	30.9964	2.5851e-08	1.29869e-06
Apol9b	1204.52	-0.363339	0.0729236	24.8144	6.31243e-07	2.36089e-05
App	657.003	0.47218	0.0822653	32.9564	9.42488e-09	5.31008e-07
Aqp9	626.398	0.318175	0.0819176	15.0907	0.000102465	0.00214482
Arap1	2852.04	-0.199641	0.052065	14.6978	0.000126195	0.0025615
Arf2	2167.31	0.282853	0.0531614	28.3029	1.03738e-07	4.53176e-06
Arf4	4601.37	0.136466	0.0469012	8.46483	0.00362079	0.038869
Arhgap10	3787.64	-0.143989	0.0481463	8.94184	0.00278712	0.0318223
Arhgap15	112.25	0.577441	0.180562	10.2519	0.00136547	0.0181007
Arhgap22	982.265	-0.351456	0.0701555	25.09	5.47161e-07	2.07457e-05
Arhgap27	1582.32	-0.29314	0.0658923	19.773	8.72054e-06	0.000246816
Arhgap31	448.871	0.469426	0.0968598	23.5012	1.24839e-06	4.32524e-05
Arhgap4	1712.93	0.164112	0.0561166	8.55195	0.00345153	0.0375588
Arhgap6	5054.58	-0.244815	0.0515278	22.5537	2.04349e-06	6.7318e-05
Arhgef1	10945.8	0.11327	0.0369986	9.37077	0.00220473	0.0263172
Arhgef11	3830.18	-0.178835	0.0495527	13.0186	0.000308419	0.00538929
Arhgef12	1116.68	-0.250869	0.0714943	12.3076	0.000451114	0.00737002
Arhgef2	10893.6	0.159497	0.0441504	13.0449	0.000304108	0.00534495
Arhgef5	35.3914	-1.09554	0.342579	10.2907	0.00133701	0.0178519
Arhgef6	2326.73	0.18843	0.0545425	11.9304	0.000552252	0.00870393
Arhgef7	10030.6	0.24603	0.0451438	29.6713	5.11878e-08	2.36464e-06
Arid5b	1098.76	-0.246296	0.0800998	9.44859	0.00211312	0.0253764
Arl4c	3710.68	-0.8767	0.0459536	361.752	1.17002e-80	1.41069e-76
Arl8a	5722.9	-0.183465	0.0430312	18.1696	2.02084e-05	0.00051841
Arpc4	6387.3	0.144234	0.043287	11.1004	0.000863083	0.0123736
Arpc5	13512	0.114782	0.0369967	9.62351	0.00192103	0.0236236
Arrb1	961.54	0.223868	0.0772137	8.40364	0.00374471	0.0398773
Arrb2	4290.01	0.189595	0.0442238	18.3734	1.81575e-05	0.000474892
Arsb	4811.49	-0.191026	0.0446794	18.2723	1.91472e-05	0.000496467
Atg9b	3133.19	-0.360765	0.048427	55.4386	9.64232e-14	1.29175e-11
Atm	28144	-0.179717	0.0589923	9.27512	0.00232287	0.0273414
Atn1	4640.97	-0.166419	0.0480131	12.0085	0.000529598	0.00840693
Atox1	1451.09	0.261756	0.0662304	15.618	7.75122e-05	0.00167485
Atp10a	3968.29	-0.141274	0.0476644	8.7819	0.00304234	0.0339643
Atp13a4	166.262	-0.818655	0.152705	28.843	7.84892e-08	3.51801e-06
Atp1a1	22730.5	0.141469	0.0345464	16.7637	4.23364e-05	0.0010124
Atp1a3	1029.39	0.236976	0.068988	11.8012	0.000591931	0.00923275
Atp2a3	2717.63	0.187385	0.0547696	11.6996	0.000625149	0.00960181
Atp2b1	11093.5	-0.185743	0.0526181	12.4538	0.000417132	0.0069275
Atp5g1	4638.87	0.171376	0.0464625	13.6007	0.0002261	0.00421343
Atp5g2	10131.1	0.126325	0.0401669	9.88885	0.00166283	0.0209715
Atp6ap2	4600.98	-0.165936	0.0535744	9.59094	0.0019554	0.0239596
Atp6v0c	14154.5	-0.125765	0.0430145	8.54591	0.003463	0.0376496
Atp6v1b2	7468.72	-0.12079	0.0388765	9.6519	0.00189156	0.0233674
Atxn2	3510.18	-0.185821	0.0473025	15.4255	8.58242e-05	0.00183472
Atxn7l1	1923.32	-0.207251	0.0587702	12.4312	0.000422232	0.0069745
Atxn7l3b	3763.11	0.14852	0.0515305	8.30553	0.00395244	0.0416198
Avl9	2710.74	-0.209256	0.070822	8.72424	0.00314007	0.0347753
B4galnt1	6617.08	0.127492	0.043474	8.59765	0.00336597	0.0367605
B4galt1	3759.13	-0.233094	0.0472702	24.3018	8.23638e-07	2.97323e-05
B4galt7	1198.53	-0.229772	0.0672901	11.6545	0.000640476	0.00981223
Baz2b	3128.27	-0.165487	0.0553003	8.95217	0.0027714	0.0316771
Bbc3	8040.29	0.147454	0.0400241	13.5698	0.000229858	0.00426369
Bbs10	155.511	-0.745741	0.168642	19.5571	9.7638e-06	0.000273772
Bbs4	214.939	-0.371695	0.13156	7.98515	0.00471626	0.0482531
Bbs9	961.47	-0.222536	0.0741626	9.0043	0.00269345	0.0311659
BC017643	1604.87	0.21146	0.0596195	12.5801	0.000389877	0.0065379
BC030336	1996.49	-0.210353	0.0656904	10.2512	0.00136597	0.0181007
BC030867	1897.17	-0.192352	0.0567204	11.4988	0.000696408	0.0105389
Bcar3	1370.16	-0.333129	0.065442	25.8924	3.60991e-07	1.40402e-05
Bcat2	3090.09	0.162364	0.0542114	8.96927	0.00274558	0.0315873
Bcl10	3881.03	0.164524	0.0458308	12.8835	0.000331492	0.00575079
Bcl2a1a	58.9466	1.15303	0.261565	19.6179	9.45805e-06	0.000266439
Bcl2a1b	1477.5	0.878141	0.061646	202.51	5.91689e-46	1.4268e-42
Bcl2a1d	1809.23	0.390362	0.0639739	37.1956	1.06855e-09	7.23791e-08
Bcl2l11	4416.98	0.1719	0.0550026	9.76435	0.00177928	0.022162
Bcl3	479.728	0.768245	0.0974249	62.2138	3.08127e-15	5.08916e-13
Bcl6	1262.13	-0.331669	0.0626684	27.9996	1.21342e-07	5.15148e-06
Bcr	1194.14	-0.179313	0.0637342	7.9155	0.00490131	0.0496181
Bhlhe40	4741.94	-0.366513	0.0509556	51.6412	6.66285e-13	7.65086e-11
Birc3	2080.4	0.321997	0.0555837	33.5415	6.97604e-09	4.02441e-07
Blcap	3319.94	-0.176614	0.0469973	14.12	0.00017151	0.00335153
Bnip3	1293.14	0.260991	0.0656659	15.7946	7.06031e-05	0.00155081
Btbd11	594.789	-0.279918	0.0941707	8.83449	0.00295591	0.0331838
Btg2	764.332	0.641069	0.0814381	61.9398	3.54117e-15	5.76971e-13
Btla	61.2119	1.03985	0.25157	17.2162	3.33581e-05	0.000815819
C130026I21Rik	11669.5	0.421351	0.0431787	94.9493	1.95323e-22	6.92649e-20
C2cd2l	1428.39	-0.250778	0.0608939	16.9543	3.82902e-05	0.000927039
C3	9552.8	0.634513	0.112774	31.4132	2.08556e-08	1.07921e-06
C3ar1	4240.61	-0.461231	0.0576023	63.9213	1.29492e-15	2.29601e-13
C5ar1	2145.2	0.7692	0.0629889	148.352	3.9746e-34	4.79217e-31
C77080	4103.67	-0.257922	0.0454838	32.1335	1.43936e-08	7.74748e-07
Calu	9386.32	-0.122313	0.0389401	9.86441	0.00168506	0.0211634
Camk2g	4201.74	-0.166223	0.045112	13.5719	0.000229602	0.00426369
Camsap2	3693.63	-0.183319	0.0562798	10.6057	0.00112739	0.0155089
Capn2	7383.44	-0.243412	0.0416433	34.1359	5.13934e-09	3.06758e-07
Car2	10317.2	0.306891	0.0385424	63.3166	1.76011e-15	2.98896e-13
Card11	5158.34	-0.199581	0.0445275	20.0798	7.4278e-06	0.000214765
Casp1	1079.82	0.504243	0.0698585	52.0732	5.34702e-13	6.32049e-11
Casp4	576.099	0.255933	0.0879735	8.46281	0.00362482	0.038869
Ccbe1	227.193	-0.710984	0.138076	26.5364	2.58622e-07	1.02236e-05
Ccdc57	758.536	-0.25044	0.0789542	10.0592	0.00151585	0.0196413
Ccdc82	935.435	-0.217921	0.0703269	9.60061	0.00194513	0.0238823
Ccdc86	4736.74	0.150546	0.0476947	9.95929	0.0016004	0.020333
Ccdc88a	3785.28	-0.433105	0.0632111	46.8225	7.77152e-12	7.37805e-10
Ccdc93	4794.44	-0.299076	0.0443853	45.3577	1.64142e-11	1.45519e-09
Ccl2	39057.3	-0.222516	0.0365954	36.9375	1.21975e-09	8.12514e-08
Ccl22	2300.71	1.00504	0.0698565	204.605	2.06499e-46	6.22438e-43
Ccl24	29.7166	1.96897	0.40528	24.2712	8.36811e-07	3.01177e-05
Ccl3	34821.6	-0.359737	0.0469188	58.642	1.89132e-14	2.65159e-12
Ccl4	42895	-0.427901	0.0404013	111.791	3.96953e-26	2.81533e-23
Ccl7	1237.87	-0.305615	0.0641041	22.7231	1.87108e-06	6.23193e-05
Ccl9	5820.2	0.719823	0.0647877	122.409	1.87842e-28	1.74216e-25
Ccrl2	1844.12	0.240664	0.071842	11.215	0.000811396	0.0118726
Cd14	2352.68	0.559264	0.0662276	71.07	3.44775e-17	7.99415e-15
Cd274	6584.43	-0.316353	0.0538404	34.4681	4.33297e-09	2.62526e-07
Cd300lb	1800.95	-0.277632	0.057697	23.1422	1.50449e-06	5.06693e-05
Cd300ld	209.798	0.390293	0.138687	7.92396	0.00487844	0.0494332
Cd3eap	1841.94	0.199263	0.057955	11.8203	0.000585889	0.00917411
Cd40	1528.44	0.354029	0.0632434	31.3127	2.19636e-08	1.1221e-06
Cd48	93.2459	0.616639	0.205646	9.00762	0.00268856	0.0311449
Cd52	2444.8	0.618401	0.0616484	100.227	1.3592e-23	6.30305e-21
Cd53	8538.1	0.176365	0.0512985	11.8139	0.000587892	0.00919353
Cd74	8162.54	0.520118	0.0413731	157.461	4.05886e-36	5.43752e-33
Cd80	789.811	0.332899	0.074248	20.1092	7.31424e-06	0.00021199
Cdc25b	3938.01	-0.135064	0.0438607	9.48081	0.00207632	0.0250811
Cdc42	14211.2	0.119835	0.0378687	10.012	0.00155527	0.0199276
Cdc42bpb	5761.99	-0.127098	0.0423896	8.9881	0.00271744	0.0313833
Cdc42ep2	435.523	0.622293	0.107215	33.6737	6.51747e-09	3.77794e-07
Cdc42ep4	1048.82	0.189911	0.067334	7.95342	0.00479967	0.0489177
Cdh23	176.547	-0.45646	0.158483	8.29202	0.00398197	0.0418575
Cdkn1a	9999.12	0.242358	0.039386	37.8309	7.71485e-10	5.34586e-08
Cds2	7199.26	-0.213765	0.0480109	19.8117	8.546e-06	0.000243017
Cdt1	7169.46	-0.142443	0.0394458	13.037	0.000305397	0.005352
Cebpa	369.475	0.554943	0.106493	27.1867	1.84721e-07	7.65354e-06
Cenpb	6149.17	0.142018	0.0417915	11.5448	0.000679399	0.0103402
Cep170	11697.3	-0.208415	0.0570491	13.3354	0.000260447	0.00472903
Cep290	969.648	-0.252622	0.0689019	13.4421	0.000246037	0.00452206
Cep55	3956.89	-0.152948	0.0482923	10.0298	0.0015403	0.0198321
Cep68	2825.68	0.178731	0.0541892	10.8753	0.000974574	0.0136952
Cep97	694.617	-0.272092	0.081413	11.169	0.000831749	0.0120534
Cept1	1778.9	0.246366	0.0664293	13.7465	0.000209209	0.00392291
Cfb	526.56	0.392944	0.0993429	15.6401	7.66128e-05	0.00165838
Cfh	53.5681	1.02209	0.268543	14.5892	0.000133679	0.00269076
Chac1	963.755	0.297629	0.0801263	13.7855	0.000204907	0.00385424
Chd7	12774.3	-0.14558	0.0432598	11.3212	0.00076628	0.0113362
ChkbCpt1b	56.1467	3.39639	0.658884	23.8825	1.02399e-06	3.57864e-05
Chrnb1	1174.13	-0.297931	0.0646495	21.2372	4.05807e-06	0.000125136
Cish	712.774	0.540312	0.101345	28.3545	1.01013e-07	4.42879e-06
Ckap2l	1515.17	0.220059	0.0607899	13.101	0.000295136	0.00524846
Ckb	726.607	0.342853	0.0804072	18.181	2.00868e-05	0.00051639
Clcf1	299.84	-0.332884	0.114269	8.48753	0.00357589	0.0385985
Clcn7	4227.45	-0.249189	0.0461671	29.1117	6.83227e-08	3.10855e-06
Clec12a	474.787	0.710404	0.0994667	51.0397	9.05157e-13	1.01051e-10
Clec2d	251.245	0.35765	0.122424	8.53908	0.00347601	0.0376621
Clec4a3	33.4867	1.01043	0.346687	8.53875	0.00347664	0.0376621
Clec4e	2355.05	0.464284	0.0796204	33.9032	5.79241e-09	3.44035e-07
Clec4n	159.272	0.52086	0.167561	9.66488	0.00187824	0.0232266
Clec5a	2150.35	0.286394	0.0552837	26.8257	2.22654e-07	9.00851e-06
Clec7a	608.091	0.452738	0.112381	16.2016	5.69475e-05	0.00131536
Cln8	2032.05	-0.294549	0.0555464	28.1035	1.14998e-07	4.91678e-06
Clu	968.817	-0.291624	0.0806481	13.07	0.00030006	0.00529696
Cmtm3	2927.3	-0.226057	0.0516943	19.1157	1.23031e-05	0.000337902
Cmtm4	4696.38	-0.258835	0.047434	29.7519	4.91027e-08	2.27704e-06
Cmtm7	1388.05	0.184434	0.0620228	8.84053	0.00294614	0.0331326
Cnksr1	1339.62	-0.404322	0.064342	39.4532	3.3602e-10	2.47424e-08
Cnnm2	776.527	-0.287677	0.0767158	14.0607	0.000177002	0.00344211
Cobll1	252.687	-0.400937	0.129536	9.58019	0.00196688	0.0240514
Col4a5	349.309	0.334051	0.113092	8.72374	0.00314094	0.0347753
Coro1a	14998.9	0.335532	0.0369432	82.3461	1.14227e-19	3.4431e-17
Cotl1	5622.46	0.171319	0.0429914	15.8744	6.76878e-05	0.00151132
Cox6c	4087.55	0.181466	0.0495523	13.4073	0.000250652	0.0045859
Cp	197.794	0.808482	0.147519	30.1091	4.08417e-08	1.96746e-06
Cpe	2735.52	-0.187278	0.0541442	11.9622	0.000542904	0.00858138
Cpeb2	944.581	-0.802407	0.0895085	79.9771	3.78783e-19	1.03795e-16
Creb3l2	301.631	-0.382958	0.119442	10.2779	0.00134631	0.017948
Crebrf	1896.23	-0.315899	0.0663799	22.6271	1.96692e-06	6.51515e-05
Crim1	2785.99	0.217318	0.0599027	13.1547	0.000286794	0.00513799
Crlf2	543.238	0.39765	0.101185	15.4355	8.53704e-05	0.00182985
Cryba4	293.935	-0.783189	0.117898	44.2152	2.94187e-11	2.51561e-09
Csf1	7960.56	0.176976	0.0549542	10.3652	0.00128416	0.0172418
Csf1r	3090.88	0.521483	0.063304	67.6212	1.98122e-16	3.98126e-14
Csrnp2	300.689	-0.472913	0.118112	16.049	6.17249e-05	0.00140418
Cst3	3270.32	0.415295	0.0497999	69.4374	7.88792e-17	1.7612e-14
Ctif	1127.37	-0.27937	0.0722589	14.94	0.000110988	0.0022914
Ctnnal1	1925.61	0.23493	0.0545215	18.5654	1.64175e-05	0.000432195
Ctns	652.613	-0.390719	0.0887856	19.3535	1.08621e-05	0.000301068
Ctsb	45230.8	-0.10872	0.0380348	8.16877	0.00426178	0.0442586
Ctsc	3930.86	0.154543	0.0442434	12.1992	0.000478096	0.0076979
Ctss	7317.33	0.206424	0.0472271	19.0924	1.24539e-05	0.000339097
Cul7	577.905	-0.267131	0.0865215	9.53321	0.00201787	0.0245752
Cxcl11	1317.78	0.25967	0.0692622	14.0481	0.00017819	0.00345407
Cxcl14	2359.23	0.411348	0.0532803	59.5336	1.20223e-14	1.76771e-12
Cxcl2	1179.88	0.530955	0.0774618	46.8913	7.50356e-12	7.18019e-10
Cxcr2	689.83	0.310598	0.0822481	14.265	0.000158794	0.00313352
Cxcr3	640.184	-0.339917	0.08171	17.3056	3.18244e-05	0.000783974
Cyb561a3	946.459	-0.387891	0.0730936	28.146	1.12502e-07	4.82717e-06
Cybb	9966.38	0.478656	0.109276	19.1022	1.23903e-05	0.000338753
Cyfip2	98.6285	0.726493	0.215894	11.3153	0.000768693	0.011358
Cyp26a1	88.8851	-0.716323	0.20526	12.2188	0.000473104	0.00764641
D430042O09Rik	1357.75	-0.204689	0.069612	8.64211	0.0032848	0.0359717
D630045J12Rik	1155.07	-0.239392	0.0710275	11.3545	0.000752673	0.0111899
D8Ertd82e	2169.43	0.18964	0.0571145	11.0205	0.000901097	0.0128119
D930015E06Rik	4061.44	-0.149124	0.0453564	10.8071	0.00101112	0.0141592
Dcaf17	1246.31	-0.188313	0.0662872	8.07159	0.00449647	0.0463763
Dcakd	1757.61	0.248873	0.0615977	16.3147	5.36456e-05	0.00124386
Dchs1	57.1021	-0.838691	0.269163	9.74152	0.00180152	0.0223927
Dck	2281.24	0.359751	0.0642771	31.2858	2.22699e-08	1.13295e-06
Dcstamp	2439.15	-0.196697	0.0582747	11.3878	0.000739282	0.0110283
Ddit4	679.933	0.231704	0.0807419	8.23813	0.00410193	0.0428941
Ddr2	418.709	-0.56088	0.0998691	31.5603	1.93345e-08	1.00758e-06
Dennd2a	642.911	-0.24582	0.0821659	8.95192	0.00277178	0.0316771
Dennd3	1845.18	-0.213921	0.0566293	14.2685	0.000158498	0.00313281
Dennd4c	3540.06	-0.212917	0.062226	11.7001	0.000624957	0.00960181
Dennd6b	1034.34	-0.259212	0.0727992	12.6765	0.000370282	0.00628677
Dgkq	767.808	-0.251964	0.0760597	10.9721	0.000924938	0.0131046
Dhfr	4143.92	-0.243392	0.0472289	26.5391	2.58252e-07	1.02236e-05
Dhrs3	545.254	-0.337909	0.0881773	14.6852	0.000127038	0.00256997
Dip2c	3977.54	-0.196656	0.0558634	12.3862	0.00043251	0.00709493
Dll1	61.5035	-0.824523	0.243565	11.514	0.000690729	0.0104888
Dmxl2	4954.04	-0.298932	0.0697949	18.3172	1.87015e-05	0.000487006
Dnah2	92.823	-1.27366	0.204769	39.1583	3.90803e-10	2.85571e-08
Dnajb2	1244.1	0.278255	0.0686041	16.4427	5.01426e-05	0.00117165
Dnajb4	2021.2	-0.425102	0.0578433	53.9459	2.06088e-13	2.58834e-11
Dnajb9	955.321	-0.223807	0.0712399	9.87012	0.00167984	0.0211198
Dnajc13	7728.9	-0.149466	0.0510892	8.55573	0.00344436	0.0375146
Dnase1l1	670.637	-0.268014	0.0867986	9.53105	0.00202025	0.0245794
Dnm1	1347.46	-0.216529	0.0628523	11.8652	0.000571938	0.00896731
Dock5	2560.54	-0.241841	0.0553575	19.0746	1.25707e-05	0.000341363
Dock8	5421.87	0.260669	0.0587991	19.6312	9.39225e-06	0.000265204
Dock9	7957.91	-0.175118	0.0443866	15.5575	8.00329e-05	0.00172622
Dok3	1356.22	-0.412207	0.0676751	37.0622	1.14419e-09	7.66418e-08
Dot1l	6015.39	-0.187096	0.0547084	11.688	0.000629031	0.00964915
Dpep2	1161.6	0.480091	0.0824169	33.8592	5.92488e-09	3.48106e-07
Dpp7	2194.4	-0.210921	0.0611119	11.9074	0.00055912	0.00877775
Dram1	221.387	0.654053	0.133763	23.9663	9.8038e-07	3.44328e-05
Dram2	701.234	0.247996	0.0835517	8.80914	0.00299726	0.0335543
Draxin	288.453	-0.413611	0.119321	12.0273	0.000524267	0.00835531
Dtnbp1	1367.67	-0.188927	0.0635301	8.84324	0.00294176	0.0331326
Dtx3	1620.76	-0.178224	0.0597703	8.89011	0.00286719	0.0324599
Dusp1	1310.03	-0.277748	0.0633014	19.2487	1.14746e-05	0.00031659
Dusp2	5666.89	0.274306	0.0439156	38.979	4.28393e-10	3.0929e-08
Dusp4	2581.93	-0.417466	0.0610087	46.7348	8.12748e-12	7.59636e-10
Dusp7	3327.6	-0.26553	0.048661	29.7572	4.89675e-08	2.27704e-06
Dvl2	1857.47	-0.208955	0.0555199	14.16	0.000167903	0.00329708
Dync1h1	23788.4	-0.179087	0.050381	12.6279	0.000380026	0.00640836
Dynll1	6127.1	0.222522	0.0440353	25.5201	4.37802e-07	1.68108e-05
Dynlt1b	1565.34	0.272183	0.0684728	15.7874	7.08712e-05	0.00155081
Dyrk3	3753.79	-0.184428	0.0503936	13.3904	0.000252911	0.00461335
E430025E21Rik	3772.29	-0.156328	0.0463155	11.3887	0.000738903	0.0110283
Edem1	9096.56	-0.117447	0.040338	8.47564	0.00359933	0.0387129
Eea1	8457.29	-0.32465	0.0588265	30.4023	3.51107e-08	1.71388e-06
Efna1	351.096	-0.334093	0.105034	10.121	0.00146587	0.0191276
Egr3	1017.16	0.53825	0.100019	28.8633	7.76693e-08	3.49425e-06
Ehbp1l1	5199.58	0.155156	0.0438313	12.5276	0.000400987	0.00670555
Ehd1	7136.58	0.327367	0.0407518	64.4458	9.9226e-16	1.81268e-13
Eif2ak3	872.672	-0.268925	0.0795051	11.4373	0.000719861	0.0107952
Eif6	9539.46	0.151703	0.0435665	12.1216	0.00049841	0.00799113
Eml1	360.545	-0.393576	0.108984	13.0502	0.000303253	0.0053377
Eml5	3175.94	-0.303205	0.0586196	26.7236	2.34732e-07	9.40253e-06
Emp1	3560.77	-0.252357	0.0563059	20.0713	7.46096e-06	0.000215208
Emp3	3121.48	0.167981	0.0541334	9.62576	0.00191867	0.0236236
Enthd1	937.581	-0.274324	0.0689534	15.8265	6.94223e-05	0.00153583
Ephb4	134.61	-0.756253	0.172038	19.3677	1.07816e-05	0.000300217
Ephx1	437.986	0.675194	0.0974795	48.0688	4.11518e-12	4.10055e-10
Eps8	7136.91	-0.32949	0.0522143	39.75	2.88636e-10	2.1482e-08
Erbb2ip	6879.18	-0.202625	0.0612447	10.938	0.000942122	0.0133011
Ercc6	3508.84	-0.23987	0.0460901	27.0735	1.9586e-07	8.05967e-06
Erp29	3608.19	0.16373	0.0492654	11.0432	0.000890132	0.0126964
Errfi1	2085.33	0.188645	0.0535095	12.4264	0.000423302	0.00698187
Esyt2	9972.02	-0.153559	0.0494792	9.62816	0.00191617	0.0236229
Etv1	1775.64	0.259381	0.069648	13.8614	0.000196797	0.00373079
Evl	113.695	0.568128	0.187177	9.2309	0.00237965	0.0279099
Eya2	876.819	-0.311375	0.0712233	19.1103	1.2338e-05	0.000338089
Fa2h	50.8814	-0.869681	0.272391	10.2357	0.00137748	0.0182109
Fabp4	613.293	-0.721489	0.0957559	56.6536	5.19749e-14	7.04114e-12
Fam102a	2726.03	-0.188515	0.0511493	13.5778	0.000228881	0.00425867
Fam107b	1063.63	0.335406	0.0678693	24.4242	7.72911e-07	2.82393e-05
Fam117b	9252.92	-0.149752	0.0483663	9.58335	0.0019635	0.0240344
Fam134a	3979.38	-0.137379	0.0449705	9.33032	0.00225393	0.0267214
Fam136a	2791.97	0.188214	0.0487828	14.8818	0.000114461	0.00234703
Fam167b	12.0351	1.81639	0.615158	8.96687	0.00274919	0.0315986
Fam178a	4776.78	-0.233624	0.0586261	15.8667	6.79635e-05	0.00151467
Fam21	9749.51	-0.236758	0.039441	36.0035	1.96968e-09	1.24992e-07
Fam214b	231.454	-0.416254	0.128976	10.4201	0.00124652	0.0168526
Fam219a	112.328	0.535704	0.18048	8.83023	0.00296281	0.0332304
Fam78b	4680.33	-0.151925	0.0472772	10.3229	0.00131392	0.0176217
Fas	193.474	0.595608	0.148525	16.0938	6.02808e-05	0.00137719
Fau	35707.2	0.132057	0.0450599	8.58624	0.00338712	0.0369579
Fbxo15	3261.37	-0.283015	0.0542057	27.2388	1.79811e-07	7.47581e-06
Fbxo32	360.154	-0.32845	0.105329	9.72408	0.00181869	0.0225829
Fbxo33	2376.72	-0.191419	0.0527854	13.1489	0.000287686	0.00514634
Fcer1g	8058.26	0.154868	0.0460591	11.3016	0.00077441	0.0114285
Fcgr2b	2726.94	0.250863	0.0498796	25.2831	4.95017e-07	1.88448e-05
Fcgr3	2235.01	0.285191	0.0612941	21.6294	3.30736e-06	0.000104664
Fcgr4	919.246	0.254325	0.0836058	9.24821	0.00235725	0.0277011
Fcrl1	1887.58	-0.200933	0.0571419	12.3602	0.000438583	0.00717503
Fdft1	4772.97	-0.156317	0.0456875	11.7023	0.00062423	0.00960181
Fgd2	1054.11	0.25571	0.0704973	13.1551	0.000286737	0.00513799
Fgd4	453.253	0.602589	0.106751	31.855	1.66124e-08	8.82359e-07
Fgd5	154.732	-0.516083	0.153989	11.2512	0.000795701	0.0116842
Fgd6	13429	-0.197535	0.0460263	18.4067	1.78433e-05	0.000468706
Fgf1	58.2723	-0.913532	0.27382	11.1663	0.000832947	0.0120562
Fgfrl1	248.438	-0.421229	0.12723	10.964	0.000929002	0.0131467
Fggy	1261.99	-0.452514	0.0680725	44.1499	3.04168e-11	2.58265e-09
Fgr	1850.99	0.486198	0.0590161	67.7682	1.83887e-16	3.75784e-14
Fhl3	2250.02	0.280603	0.0512986	29.911	4.5235e-08	2.13882e-06
Fhod1	3447.75	-0.212968	0.0523336	16.5544	4.72733e-05	0.00111979
Fignl1	3094.04	-0.167252	0.050314	11.0476	0.000888035	0.0126861
Fkbp1a	14337.7	0.121237	0.0388319	9.74529	0.00179783	0.0223698
Flcn	3901.42	-0.40324	0.0441529	83.2909	7.08232e-20	2.18953e-17
Flnb	5853.75	-0.197945	0.0545989	13.1345	0.000289901	0.00517828
Flrt2	9919.05	-0.220647	0.0549642	16.1012	6.00473e-05	0.00137641
Flt1	1180.15	-0.213886	0.0658113	10.5623	0.00115417	0.0158486
Fmn1	1522.63	-0.29563	0.0728454	16.4548	4.98237e-05	0.00116708
Fmnl1	17864.1	0.10726	0.0359277	8.91097	0.00283462	0.0321818
Fmnl2	4293.8	-0.232503	0.0598048	15.1032	0.000101791	0.00213814
Fmnl3	1821.46	-0.206864	0.0544625	14.4246	0.000145882	0.00291208
Fn1	497.705	0.531862	0.0970653	30.0166	4.28373e-08	2.04146e-06
Fnbp1l	1081.3	0.657484	0.0727894	81.4692	1.78011e-19	4.99136e-17
Fnbp4	8455.12	-0.146652	0.0400391	13.4124	0.000249967	0.00458033
Fndc3a	7590.49	-0.204373	0.0572264	12.745	0.000356961	0.00611346
Fnip1	2469.33	-0.305225	0.0706949	18.617	1.59788e-05	0.000422493
Fnip2	9019.09	-0.429782	0.0533471	64.7035	8.7058e-16	1.61486e-13
Fosb	321.385	-0.388222	0.112061	12.0087	0.000529518	0.00840693
Foxj2	1128.2	-0.217991	0.0739831	8.67801	0.00322073	0.0353987
Frmd4b	1401.82	0.320664	0.0609938	27.6307	1.4683e-07	6.16841e-06
Frrs1	4058.12	-0.15219	0.0498991	9.29924	0.00229249	0.0270986
Fuca1	1449.76	0.20029	0.062577	10.2456	0.00137012	0.0181334
Furin	3993.76	-0.431001	0.0606263	50.4022	1.25254e-12	1.37289e-10
Fut8	2882.53	-0.346711	0.0498044	48.411	3.45618e-12	3.53145e-10
Fxyd5	9107.27	0.148425	0.0462984	10.2731	0.00134985	0.0179638
Fyb	7461.62	-0.251515	0.0458194	30.1035	4.09582e-08	1.96746e-06
Fyn	2553.18	0.191628	0.051111	14.0555	0.000177491	0.00344607
Fzd5	1526.64	-0.475074	0.0655734	52.4257	4.46842e-13	5.38757e-11
Fzd7	1973.02	-0.21674	0.0672539	10.3808	0.00127335	0.0171348
G530011O06Rik	96.5193	-0.839067	0.216556	15.0336	0.000105615	0.00220311
Gab2	2255.23	-0.217819	0.0550451	15.651	7.61705e-05	0.00165178
Gas2l3	2072	-0.512327	0.0793755	41.5084	1.17368e-10	9.07122e-09
Gas7	263.229	0.394066	0.12563	9.8447	0.00170321	0.0213181
Gbp2	14527.8	0.432265	0.0599937	51.7359	6.34903e-13	7.43206e-11
Gbp5	1791.48	0.365742	0.0756922	23.3114	1.37778e-06	4.70914e-05
Gcnt1	2061.23	-0.199312	0.0624871	10.1695	0.00142786	0.0187739
Gem	338.448	-1.00591	0.114808	76.9842	1.72329e-18	4.42078e-16
Gfod1	2030.94	-0.223848	0.0586536	14.5587	0.000135861	0.00273013
Git1	12581.2	-0.133191	0.0381701	12.1722	0.000485069	0.00779797
Gla	1822.21	-0.4471	0.0645294	47.932	4.41263e-12	4.3609e-10
Glcci1	275.97	0.554751	0.120281	21.2927	3.94228e-06	0.000121877
Glipr1	634.394	0.28817	0.0830533	12.0403	0.000520636	0.00831431
Gm11545	682.951	-0.315583	0.0804175	15.4017	8.69117e-05	0.0018514
Gm12185	274.901	0.476098	0.124348	14.6697	0.000128087	0.00258685
Gm13238	118.68	-0.658471	0.188147	12.2529	0.000464524	0.00753804
Gm14325	778.174	-0.261	0.0830444	9.87728	0.00167332	0.0210597
Gm14431	550.493	-0.988293	0.102332	92.9743	5.29779e-22	1.82501e-19
Gm16062	314.384	-0.368607	0.112485	10.7411	0.00104781	0.0145379
Gm1966	102.949	0.94573	0.208019	20.7155	5.32827e-06	0.000159412
Gm2a	1709.69	0.221237	0.0604546	13.3875	0.0002533	0.00461335
Gm4737	231.209	-0.478948	0.16683	8.22831	0.00412418	0.0430522
Gm6548	4594.4	-0.16696	0.0461304	13.0967	0.000295811	0.00525271
Gm6644	10968	-0.18315	0.0576291	10.0946	0.00148708	0.0193417
Gm8898	713.658	0.286169	0.0911568	9.85151	0.00169692	0.021268
Gmfg	353.911	0.438029	0.108013	16.4615	4.96493e-05	0.0011669
Gna13	11863.6	-0.260761	0.0490372	28.243	1.06998e-07	4.60742e-06
Gnas	18924.6	-0.132078	0.0376609	12.2954	0.000454084	0.00740851
Gng12	1875.98	0.192955	0.0597159	10.4382	0.00123439	0.0167791
Gng5	4135.9	0.203454	0.0511587	15.8085	7.00861e-05	0.00154767
Gnpda1	2046.3	-0.249545	0.0544467	20.9964	4.60148e-06	0.000139748
Gnptab	5316.16	-0.191045	0.054133	12.4466	0.000418759	0.00693541
Golga4	7214.59	-0.34333	0.043943	60.9478	5.86079e-15	8.7239e-13
Golga7	4287.24	0.147435	0.0468248	9.91287	0.00164127	0.0207647
Golgb1	6086.06	-0.172453	0.0490229	12.3698	0.000436339	0.00714802
Gpnmb	6436.31	0.319721	0.0484628	43.4562	4.3355e-11	3.58035e-09
Gpr132	2716.34	0.486148	0.0495553	96.1088	1.08739e-22	4.22926e-20
Gpr84	1091.29	1.21799	0.0741308	268.874	1.99666e-60	8.02459e-57
Gprc5a	1940.35	-0.39101	0.0555272	49.5514	1.93243e-12	2.00856e-10
Gprc5b	208.876	-0.559539	0.137047	16.6859	4.41081e-05	0.00104894
Gramd1b	4877.18	-0.281956	0.0515559	29.8755	4.60701e-08	2.16979e-06
Gramd4	8212.91	-0.191644	0.0391133	23.9948	9.65946e-07	3.40538e-05
Grap	1780.36	0.31404	0.0555854	31.9074	1.61699e-08	8.6649e-07
Grap2	825.136	-0.388574	0.0787663	24.32	8.15868e-07	2.95403e-05
Grn	39213.9	-0.225902	0.0347835	42.1394	8.49932e-11	6.74186e-09
Grwd1	3208.92	0.150979	0.050317	9.00252	0.00269608	0.0311665
Gsap	1091.7	0.254065	0.0729434	12.1242	0.000497714	0.00799059
Gsdmd	1055.34	0.237472	0.0730705	10.5565	0.00115783	0.0158486
Gstm1	108.9	0.734058	0.195531	14.1267	0.000170896	0.00334496
Gtf3c5	1508.14	0.195609	0.0587552	11.0831	0.000871192	0.0124602
Gtpbp10	258.599	0.385517	0.128747	8.96316	0.00275478	0.0316327
H2-K2	818.759	-0.254501	0.0783404	10.5561	0.00115805	0.0158486
H2-Q9	593.223	-0.340491	0.119178	8.15324	0.00429843	0.0446008
H3f3a	19673.9	0.131343	0.0434736	9.12527	0.00252103	0.0293115
H3f3b	31425.5	0.145784	0.0362768	16.1437	5.87128e-05	0.00135095
Hacd2	1810.59	0.235285	0.064805	13.1725	0.000284081	0.00511218
Hadhb	2917.26	0.143167	0.0498899	8.2338	0.00411173	0.0429594
Hap1	6783.8	-0.296541	0.0413165	51.4577	7.3155e-13	8.32049e-11
Havcr2	228.768	-0.381936	0.128489	8.84161	0.00294439	0.0331326
Hck	347.45	0.402341	0.11828	11.5657	0.000671789	0.0102399
Hcls1	12216.3	0.197562	0.0380933	26.8817	2.16295e-07	8.78072e-06
Hdac4	1778.95	-0.231562	0.0704437	10.7979	0.00101613	0.0141891
Hdac5	2802.35	-0.143471	0.0488778	8.61537	0.00333338	0.0364706
Hdac7	254.222	-0.452886	0.127032	12.7119	0.000363328	0.00620488
Hdc	671.492	0.89499	0.0826593	117.422	2.32044e-27	1.86517e-24
Hectd1	13073.1	-0.146752	0.0489882	8.9706	0.00274359	0.0315873
Hecw2	231.087	-0.605547	0.151704	15.9096	6.64425e-05	0.00148903
Herpud1	4329.52	0.142062	0.0450624	9.93742	0.00161952	0.0205327
Hexb	846.528	0.286546	0.0782199	13.4157	0.000249526	0.0045792
Hgsnat	1089.51	0.220789	0.0711726	9.62248	0.0019221	0.0236236
Hiat1	6465.96	0.174593	0.0509572	11.7347	0.000613465	0.0094585
Hilpda	1713.92	-0.526555	0.0621171	71.7337	2.46287e-17	5.93897e-15
Hist1h1e	82.3353	0.740255	0.21867	11.4982	0.000696647	0.0105389
Hist1h2ag	34.8097	1.39076	0.416442	11.138	0.000845748	0.012154
Hist1h2bb	24.7444	1.15477	0.411518	7.94316	0.00482694	0.0491126
Hist1h3h	13.7674	2.1672	0.592957	13.9908	0.000183711	0.003544
Hist1h4c	56.3265	0.778412	0.262911	8.78784	0.00303245	0.0339167
Hist2h2aa1	260.966	0.38834	0.123564	9.88164	0.00166936	0.0210318
Hist2h2be	2034.15	-0.333357	0.0578281	33.2018	8.30722e-09	4.72454e-07
Hist2h3c2	240.125	0.535913	0.136432	15.4338	8.54444e-05	0.00182985
Hivep2	1031.15	-0.234371	0.0783793	8.93668	0.00279501	0.0318741
Hk3	2261.95	0.305198	0.0642038	22.5721	2.024e-06	6.68584e-05
Hmga2	19491.1	-0.143373	0.0450036	10.1454	0.00144658	0.0189581
Hmgcl	1161.64	0.187162	0.0650479	8.28065	0.00400698	0.0420472
Hmgcs1	2468.19	0.207459	0.0557561	13.8416	0.000198883	0.00375978
Hook2	3080.7	-0.184465	0.0514859	12.8345	0.000340289	0.00586123
Hoxa11	890.426	-0.251763	0.0752616	11.1853	0.000824479	0.0119912
Hp	100.961	0.739472	0.193022	14.7269	0.000124259	0.002535
Hp1bp3	10377.3	-0.121277	0.0366703	10.9356	0.000943317	0.0133024
Hpgd	132.463	0.9518	0.173397	30.3025	3.69657e-08	1.79716e-06
Hrh2	104.595	-0.808533	0.190859	18.0202	2.18574e-05	0.000558337
Hs1bp3	659.784	-0.24461	0.0829245	8.7009	0.00318052	0.0350847
Hsd3b7	1491.09	-0.289232	0.0621218	21.6724	3.23404e-06	0.000102613
Icam1	12056.1	0.346282	0.0406132	72.5613	1.61927e-17	3.98438e-15
Icam2	367.534	0.328939	0.110162	8.91544	0.0028277	0.0321334
Icosl	492.287	0.638257	0.0936285	46.5121	9.10543e-12	8.44494e-10
Id1	106.365	0.833318	0.19234	18.8375	1.42339e-05	0.000379685
Id2	490.948	0.303236	0.101617	8.90405	0.00284539	0.0322433
Id3	316.9	0.912548	0.116656	61.3637	4.74482e-15	7.38001e-13
Idi1	3862.25	0.162157	0.0483898	11.2286	0.000805474	0.0118002
Idua	643.923	-0.278378	0.0983794	8.00175	0.00467323	0.0479422
Ier2	5430.73	0.197546	0.043507	20.6071	5.63871e-06	0.000167453
Ier5	6693.62	-0.176182	0.0449328	15.368	8.84758e-05	0.0018814
Iffo2	6474.98	-0.119517	0.0422504	8.00062	0.00467613	0.0479422
Ifi204	6552.63	-0.223846	0.0449183	24.8167	6.30482e-07	2.36089e-05
Ifi27	1638.02	-0.274672	0.0629528	19.0268	1.28895e-05	0.000348449
Ifi30	5615.93	0.157837	0.0495079	10.1607	0.00143469	0.0188226
Ifit1bl1	814.766	-0.386773	0.103209	14.0201	0.000180867	0.00350035
Ifit3b	4629.11	-0.155171	0.0480382	10.4301	0.00123976	0.0168331
Ifitm2	3517.71	0.188896	0.0549617	11.8061	0.000590376	0.00922042
Ifnb1	2652.05	0.176893	0.0621675	8.09392	0.0044414	0.0459325
Ifnlr1	36.6379	-0.939741	0.321987	8.55813	0.00343983	0.0374991
Igf2r	546.969	-0.289546	0.091497	10.0133	0.00155415	0.0199276
Igsf6	602.434	0.647473	0.0987128	42.947	5.62428e-11	4.58189e-09
Igtp	3776.23	0.270343	0.0666084	16.4538	4.98506e-05	0.00116708
Ikbke	2487.17	0.530143	0.0530394	99.7099	1.76435e-23	7.59741e-21
Il13ra1	3001.4	0.301006	0.0564752	28.3759	9.99006e-08	4.39599e-06
Il18rap	961.508	0.272981	0.0688692	15.7117	7.37663e-05	0.00161123
Il1a	1256.9	0.961363	0.17173	30.8443	2.79576e-08	1.38718e-06
Il1b	555.681	1.88657	0.113352	274.672	1.08824e-61	6.56047e-58
Il1rl1	434.097	0.798235	0.104816	58.0256	2.5873e-14	3.5449e-12
Il27	241.072	0.454544	0.134119	11.4851	0.000701559	0.0105822
Il2rg	2383.3	0.292273	0.0518921	31.7041	1.79539e-08	9.49428e-07
Il33	659.324	-0.447072	0.0795365	31.6047	1.88968e-08	9.90604e-07
Il4i1	29.1623	3.4113	0.515778	49.7699	1.72873e-12	1.82836e-10
Il4ra	650.374	0.301086	0.0829626	13.1729	0.000284025	0.00511218
Il6	241.962	-0.541438	0.131399	16.9821	3.77329e-05	0.000915384
Inpp4b	1297.21	-0.376755	0.0898836	17.5416	2.8109e-05	0.000700226
Inpp5j	159.884	0.61338	0.153545	15.993	6.3576e-05	0.00143503
Insig1	9305.09	-0.512285	0.0399726	163.654	1.80071e-37	3.10159e-34
Insig2	1642.14	-0.189732	0.0600017	9.99761	0.00156743	0.0200409
Ipo13	3124.06	0.14381	0.0480401	8.95958	0.00276019	0.0316647
Irf1	14654.1	0.219317	0.0423902	26.7466	2.31963e-07	9.35377e-06
Irf5	6661.05	0.220135	0.0426402	26.6353	2.45715e-07	9.77752e-06
Irf7	3038.77	-0.233591	0.0555998	17.6376	2.67256e-05	0.000669872
Irf8	2995.86	0.305819	0.073494	17.2898	3.20912e-05	0.000788031
Irg1	14819.4	0.75443	0.114011	43.3077	4.67743e-11	3.83644e-09
Irgm2	4082.89	0.242044	0.0644522	14.0894	0.000174326	0.00340105
Itga4	6220.64	0.554401	0.130031	18.0718	2.12725e-05	0.00054455
Itgam	4506.51	0.385333	0.0720613	28.5224	9.26203e-08	4.1056e-06
Itgav	4848.7	-0.221017	0.0697103	10.0436	0.00152875	0.0197557
Itgb7	10933.5	-0.14661	0.0368248	15.8458	6.87177e-05	0.00152567
Itpkb	1649.84	-0.243506	0.0679601	12.8311	0.000340899	0.00586336
Itpr2	2377.75	-0.156236	0.0541167	8.33231	0.00389462	0.0411335
Itpr3	6968.07	-0.219621	0.0492666	19.8568	8.34634e-06	0.0002379
Itpripl1	829.655	0.240077	0.0812482	8.7338	0.00312365	0.0346742
Itpripl2	7123.68	-0.200817	0.0612072	10.7567	0.00103901	0.0144324
Jak2	6265.64	0.205891	0.0473073	18.931	1.35535e-05	0.000364764
Jarid2	5812.92	-0.200624	0.0415494	23.3047	1.38264e-06	4.70918e-05
Jmjd1c	14467.8	-0.246177	0.0515253	22.8023	1.79548e-06	6.01338e-05
Jpx	382.304	-0.344161	0.104295	10.8904	0.000966618	0.0135992
Jun	5367.73	-0.129784	0.0413617	9.84336	0.00170445	0.0213181
Junb	19260.1	0.224239	0.0445758	25.2833	4.94977e-07	1.88448e-05
Jund	3048.42	0.354121	0.0545186	42.1438	8.48038e-11	6.74186e-09
Jup	2028.76	-0.18235	0.0598013	9.29384	0.00229925	0.0271519
Kcnab1	65.3572	0.742962	0.244275	9.28235	0.00231373	0.0272694
Kcnh1	713.965	-0.526962	0.0782116	45.4121	1.59646e-11	1.42581e-09
Kcnj2	60.0448	0.97343	0.252112	15.0251	0.000106092	0.00220543
Kcnk13	697.856	-0.486308	0.0803219	36.6565	1.40891e-09	9.28263e-08
Kctd6	774.847	-0.356772	0.0767221	21.6226	3.31926e-06	0.000104765
Kdm6b	3557.34	0.236329	0.0562378	17.6485	2.65726e-05	0.000668864
Kdr	628.182	-0.588248	0.0870928	45.6049	1.4468e-11	1.31158e-09
Kif1c	7816.11	-0.167204	0.0398039	17.6392	2.67023e-05	0.000669872
Kif3c	604.983	-0.284107	0.0850924	11.1482	0.000841144	0.012126
Kitl	1370.39	-0.655238	0.085819	58.0335	2.57686e-14	3.5449e-12
Klf2	869.661	0.310434	0.0773742	16.0929	6.03099e-05	0.00137719
Klf8	543.939	0.592887	0.104417	32.1951	1.3944e-08	7.53912e-07
Klf9	2328.95	-0.219817	0.0596788	13.5584	0.000231252	0.00427639
Klhl21	2495.78	-0.211697	0.0540806	15.3198	9.07587e-05	0.00191642
Klhl24	1339.82	-0.224115	0.0693378	10.444	0.00123052	0.0167642
Klk1b11	625.513	-0.630747	0.0885594	50.7036	1.07421e-12	1.18823e-10
Kmt2a	8410.53	-0.266512	0.0628079	17.9832	2.22861e-05	0.000566884
Kmt2d	16729.9	-0.168804	0.0557917	9.14965	0.00248765	0.0290636
Knop1	9416.73	-0.131983	0.0398714	10.9548	0.000933613	0.0131965
Krt16	1083.04	-0.21048	0.0742079	8.04358	0.00456652	0.0469382
Krt18	3024.69	-0.206615	0.0589804	12.2654	0.000461427	0.007508
Krt8	5536.62	-0.183797	0.0496008	13.7244	0.000211684	0.00396316
Krtcap2	4272.37	0.137872	0.0488049	7.97819	0.00473444	0.0483755
Ktn1	5881.77	-0.164135	0.0435553	14.1971	0.000164627	0.00323801
L1cam	373.746	0.325708	0.106953	9.27394	0.00232437	0.0273414
Lag3	243.502	0.40155	0.126571	10.076	0.00150215	0.0194956
Lama3	87.3087	-0.639747	0.21695	8.69611	0.0031889	0.0351449
Lama4	526.427	0.423172	0.0949532	19.861	8.32837e-06	0.0002379
Lamb3	125.372	-0.530957	0.172614	9.47738	0.00208021	0.0250811
Lamc1	33359.5	-0.160348	0.0501919	10.2009	0.00140375	0.0185176
Laptm5	13612.6	0.138285	0.0392146	12.431	0.000422276	0.0069745
Lasp1	14927.7	-0.198877	0.0402041	24.4528	7.61539e-07	2.79084e-05
Lat2	4593.55	-0.184959	0.048899	14.3019	0.000155709	0.00308356
Lcp1	48151.1	0.126166	0.0357397	12.458	0.000416215	0.0069218
Lcp2	5597.44	0.36926	0.0471006	61.3515	4.77433e-15	7.38001e-13
Ldlr	4739.93	0.255772	0.0492091	26.9937	2.04125e-07	8.35217e-06
Ldlrap1	1030.55	-0.224117	0.070475	10.1103	0.00147439	0.0191974
Lfng	798.079	0.450821	0.077485	33.8517	5.94757e-09	3.48106e-07
Lgals3bp	1161.35	-0.282429	0.0697248	16.3975	5.13528e-05	0.0011976
Lhx6	452.621	-0.278851	0.0946503	8.67969	0.00321775	0.0353982
Lif	7064.42	0.285777	0.0431097	43.895	3.46465e-11	2.90093e-09
Lilr4b	1646.89	0.337655	0.0776853	18.8665	1.40192e-05	0.000376458
Lilrb4a	3861.5	0.446386	0.0734057	36.8621	1.26789e-09	8.39942e-08
Limd2	2495.3	0.412059	0.0506626	66.0839	4.3213e-16	8.27015e-14
Lims2	271.742	-0.507216	0.120658	17.6798	2.61384e-05	0.00065931
Lipa	3423.34	0.228929	0.0558765	16.774	4.21064e-05	0.00101131
Lmo2	2034.88	0.479195	0.0545011	77.2156	1.53276e-18	4.09104e-16
Lnx2	1549.95	-0.310808	0.0624978	24.7165	6.64137e-07	2.47145e-05
Loh12cr1	200.418	0.450115	0.139396	10.4404	0.00123288	0.0167774
Lonrf1	1157.26	-0.212487	0.0635135	11.1927	0.000821192	0.0119784
Lonrf3	3970.01	-0.207167	0.0536034	14.9293	0.000111613	0.00230038
Lpar2	1761.39	-0.208801	0.0585845	12.7001	0.000365643	0.00623558
Lpin2	2155.46	-0.47515	0.0569402	69.5098	7.60348e-17	1.72972e-14
Lpl	23629.7	0.449184	0.0459062	95.3934	1.56077e-22	5.70247e-20
Lrig1	156.89	-0.572744	0.159764	12.8643	0.000334912	0.00578514
Lrp8	3949.1	-0.218577	0.047945	20.772	5.17342e-06	0.000155551
Lrrc10b	615.998	-0.535993	0.0956501	31.3696	2.13291e-08	1.09432e-06
Lrrc8d	14911.5	-0.379936	0.0398652	90.615	1.74536e-21	5.6875e-19
Lsp1	4493.08	0.261975	0.0438526	35.6632	2.34559e-09	1.46532e-07
Lst1	133.788	0.601792	0.183226	10.8049	0.00101229	0.0141592
Lta	4590.47	0.165263	0.0460661	12.8657	0.000334654	0.00578514
Ltb	255.041	0.441466	0.125441	12.3948	0.00043053	0.00707207
Ltbp1	843.412	-0.266412	0.076074	12.2671	0.000461024	0.007508
Ly6c1	5058.72	0.186477	0.0562662	10.9788	0.000921592	0.0130725
Ly86	632.719	0.523275	0.0849481	37.9604	7.21957e-10	5.03158e-08
Lyz2	7792.41	0.469586	0.121148	14.961	0.000109756	0.00227377
Lzts2	267.027	-0.378295	0.123472	9.39297	0.00217819	0.026054
Macf1	19961.3	-0.177214	0.060891	8.46498	0.00362049	0.038869
Mad1l1	3445.45	-0.291884	0.05246	30.9305	2.67442e-08	1.33246e-06
Mafk	4294.9	-0.191375	0.0498986	14.7044	0.000125753	0.00255683
Magef1	506.335	-0.286788	0.0945485	9.19975	0.00242048	0.0283337
Malat1	13135.9	-0.449725	0.0561759	63.8643	1.33292e-15	2.32914e-13
Man1a	6237.73	-0.354752	0.046265	58.6976	1.83867e-14	2.6081e-12
Map2	459.503	0.435546	0.119929	13.1686	0.000284681	0.00511534
Map3k14	1713.49	0.170485	0.0589236	8.36852	0.00381777	0.0404134
Map3k5	2287.81	-0.154891	0.0550206	7.92377	0.00487895	0.0494332
Map4k3	3577.72	-0.402968	0.0541207	55.3313	1.01835e-13	1.34926e-11
Map6	163.433	-0.548376	0.158951	11.913	0.000557434	0.00876269
Mapk4	55.5856	-1.20783	0.266893	20.6759	5.43964e-06	0.00016194
Mapkapk2	22397.1	0.243768	0.039472	38.0987	6.72562e-10	4.71458e-08
Marcksl1	21086	0.482751	0.0350024	189.485	4.11783e-43	8.27479e-40
Mast4	198.983	-0.67032	0.147891	20.5444	5.82647e-06	0.000172181
Mcemp1	67.717	0.73637	0.231198	10.1851	0.00141583	0.0186564
Mcfd2	2506.66	0.153611	0.0527513	8.47958	0.00359155	0.0386637
Mcl1	29218.6	0.129735	0.0383795	11.4233	0.000725273	0.0108629
Mcm9	1183.17	-0.222293	0.077235	8.27884	0.00401098	0.0420525
Me1	300.893	0.441417	0.124774	12.5166	0.000403358	0.00672653
Mef2c	2798.24	0.220734	0.0604034	13.347	0.000258835	0.00470706
Megf8	1906.23	-0.187388	0.0548963	11.6504	0.000641875	0.00982118
Meis3	1901.8	0.23487	0.0611094	14.7682	0.000121566	0.00248849
Met	577.622	-0.443328	0.089006	24.8107	6.32469e-07	2.36089e-05
Metrnl	2764.93	-0.263414	0.053113	24.5807	7.12607e-07	2.61948e-05
Mex3c	6286.32	-0.127379	0.0426324	8.92582	0.00281166	0.0319814
Mfsd1	22525.7	-0.144074	0.0360455	15.9706	6.43352e-05	0.00144718
Mfsd12	3254.06	-0.38963	0.060875	40.8871	1.61285e-10	1.21539e-08
Mgat4b	3899.81	-0.197005	0.0453739	18.8446	1.41814e-05	0.000379123
Mical1	186.717	0.56569	0.142254	15.8426	6.88369e-05	0.00152567
Mical3	2285.86	-0.20362	0.0578166	12.3966	0.000430127	0.00707207
Micall1	3896.22	-0.272065	0.0450274	36.4842	1.53911e-09	9.94634e-08
Mitf	1087.32	0.20608	0.0726466	8.04599	0.00456046	0.0469159
Mlkl	4438.39	-0.21982	0.0453889	23.4411	1.28797e-06	4.44957e-05
Mllt11	2042.54	-0.183433	0.0572856	10.2509	0.00136615	0.0181007
Mllt4	8752.26	-0.293965	0.0502437	34.1844	5.013e-09	3.00705e-07
Mmp9	8279.65	0.413781	0.110141	14.0674	0.000176374	0.00343545
Mogs	7018.87	0.117977	0.0406485	8.42238	0.00370631	0.039581
Mphosph9	1186.69	-0.229813	0.066912	11.7937	0.00059432	0.00925804
Mpp1	2125.77	0.293644	0.0530251	30.6575	3.07841e-08	1.52116e-06
Mroh1	2987.18	-0.230336	0.0475819	23.4262	1.298e-06	4.47144e-05
Msh3	1702.23	-0.203845	0.0629214	10.4945	0.0011973	0.0163672
Mtmr10	1361.28	-0.588966	0.0672253	76.6252	2.06681e-18	5.19158e-16
Mtus1	78.7277	1.10723	0.226675	24.0239	9.51472e-07	3.36419e-05
Muc4	119.045	-1.32832	0.18934	49.7088	1.78347e-12	1.86985e-10
Mvp	3109.49	0.206563	0.0491822	17.6338	2.67793e-05	0.000669872
Mx1	1716.45	-0.344809	0.0743895	21.4531	3.62594e-06	0.000113769
Mx2	10402.2	-0.459878	0.0406037	127.87	1.19866e-29	1.31384e-26
Mxd1	3285.5	-0.519728	0.0521622	98.9921	2.53509e-23	1.01885e-20
Myo1c	5444.41	0.137762	0.0447654	9.46746	0.00209149	0.0251919
Myo1d	6986.86	0.172906	0.0462782	13.9525	0.000187487	0.00358738
Myo1e	1910.68	-0.214032	0.0573234	13.935	0.000189246	0.00361034
Myo1f	1228.45	0.484918	0.0809919	35.7771	2.21238e-09	1.39658e-07
Myo6	707.1	-0.385868	0.0800972	23.2058	1.45561e-06	4.91603e-05
Myo7a	1467.65	0.278911	0.0621435	20.1393	7.20003e-06	0.000209183
Myo7b	338.698	-0.379363	0.111932	11.4836	0.000702145	0.0105822
Nab2	3960.83	0.318514	0.0479989	43.9825	3.31328e-11	2.79358e-09
Nadk	4419.04	0.198918	0.0489107	16.5305	4.78734e-05	0.00112957
Napsa	870.426	0.424909	0.0718938	34.9435	3.39418e-09	2.09865e-07
Narf	592.929	0.29913	0.0915992	10.6596	0.00109501	0.0151405
Nat6	911.317	-0.628546	0.0757278	68.8226	1.07733e-16	2.31953e-14
Nav2	560.464	-0.35917	0.0898074	15.9901	6.36761e-05	0.00143503
Nbl1	351.595	-0.826196	0.11169	54.8	1.33443e-13	1.73002e-11
Nbr1	6022.65	-0.252297	0.0422005	35.7132	2.28604e-09	1.43556e-07
Nceh1	1598.38	-0.254138	0.0709885	12.8081	0.000345117	0.00591902
Ncf1	1829.29	0.49865	0.0625384	63.4723	1.62638e-15	2.80133e-13
Ncf4	1103.6	0.351363	0.0717558	23.9623	9.82406e-07	3.44328e-05
Nckap1	1381.73	-0.273911	0.0625141	19.1932	1.18134e-05	0.000325193
Nckap1l	13117.6	-0.141423	0.0485524	8.48108	0.00358858	0.0386637
Ndrg1	7234.88	-0.441576	0.0394419	125.042	4.98217e-29	5.00583e-26
Ndrg4	458.611	-0.440887	0.0938213	22.0906	2.60079e-06	8.45221e-05
Ndst1	876.584	-0.512107	0.0785419	42.4766	7.15344e-11	5.74994e-09
Ndst2	1340.32	-0.19319	0.0684239	7.96813	0.00476081	0.0486038
Neat1	11355.3	-0.465988	0.0446577	108.503	2.0849e-25	1.38195e-22
Neo1	5415.32	-0.407494	0.0502952	65.4868	5.85031e-16	1.10214e-13
Neurl1b	560.847	-0.531315	0.102224	26.9915	2.04354e-07	8.35217e-06
Neurl3	2055.69	0.407624	0.0558403	53.2415	2.94956e-13	3.62886e-11
Nf1	3332.14	-0.159849	0.0554023	8.32156	0.00391773	0.0413264
Nfam1	354.61	0.38853	0.106209	13.388	0.000253244	0.00461335
Nfkb1	18653.7	0.257482	0.038491	44.6979	2.29905e-11	2.00274e-09
Nfkb2	8407.46	0.154931	0.0410644	14.2293	0.000161833	0.00318826
Nfkbid	1674.78	0.195777	0.0617259	10.0583	0.00151664	0.0196413
Nfkbie	1887.38	0.328498	0.0569531	33.2523	8.09452e-09	4.62538e-07
Nlgn2	2171.95	-0.376658	0.0539848	48.6419	3.07236e-12	3.16611e-10
Nlrc4	125.831	1.04362	0.180873	33.4958	7.14184e-09	4.10044e-07
Nlrp3	6828.11	0.24505	0.0439548	31.0565	2.50627e-08	1.26967e-06
Nod2	1063.32	0.406574	0.0689162	34.7932	3.6666e-09	2.24407e-07
Npat	6288.66	-0.168016	0.0511218	10.7967	0.00101679	0.0141891
Npc1	4804.51	-0.422711	0.0512618	67.8305	1.78174e-16	3.70386e-14
Npcd	2005.59	-0.228323	0.0748952	9.28557	0.00230966	0.0272481
Npm3	6252.25	0.145372	0.0419131	12.0262	0.000524589	0.00835531
Nrip1	1693.86	-0.431813	0.0837416	26.5273	2.59838e-07	1.02381e-05
Nrros	4421.74	0.153611	0.0526726	8.50165	0.00354824	0.0383343
Nsd1	3900.19	-0.158455	0.0514104	9.49675	0.00205837	0.0249675
Nsf	4330.12	0.261205	0.0502697	26.9772	2.0587e-07	8.38572e-06
Nt5dc3	3528.41	-0.152791	0.050522	9.1433	0.0024963	0.0291136
Nuak2	711.439	0.304707	0.0797518	14.5995	0.000132952	0.00268061
Numb	1871.7	-0.178458	0.0547033	10.6408	0.00110623	0.0152781
Nup62-il4i1	81.3819	0.886701	0.245857	12.9886	0.000313398	0.00546836
Nxpe3	7576.04	-0.409613	0.0409196	99.9814	1.53838e-23	6.86972e-21
Oas3	9056.13	-0.233365	0.0546898	18.1904	1.99888e-05	0.000514967
Oasl2	11354.2	-0.163561	0.0378276	18.6881	1.53936e-05	0.000407915
Ogfr	4373.7	0.144792	0.0454969	10.1267	0.00146137	0.0190896
Olfml2b	42.014	-1.30469	0.314073	17.4032	3.02318e-05	0.00075001
Orai2	1391.65	0.219197	0.06465	11.4926	0.000698753	0.0105575
Ostc	4140.78	0.179307	0.0461515	15.0919	0.000102403	0.00214482
Ovgp1	363.844	-0.435293	0.110798	15.4373	8.52896e-05	0.00182985
P2rx7	44520.5	-0.49095	0.0384812	162.039	4.05592e-37	6.11279e-34
Pabpc1	190597	-0.116149	0.0328173	12.5231	0.000401946	0.00671228
Pacsin1	345.638	0.537834	0.112704	22.7719	1.82416e-06	6.0925e-05
Padi1	132.249	-0.574373	0.171744	11.1944	0.000820448	0.0119784
Padi2	4609.51	-0.180188	0.046344	15.1098	0.000101437	0.00213442
Palb2	673.784	-0.239106	0.0810143	8.70909	0.00316628	0.0349916
Pard6b	608.952	-0.264996	0.0863578	9.41394	0.00215342	0.0257833
Pax3	171.826	-0.540478	0.159375	11.5033	0.000694716	0.0105361
Pcdh7	13691	-0.180242	0.0575143	9.81501	0.00173093	0.0216044
Pcx	1676.87	-0.164556	0.0563608	8.52367	0.00350556	0.0379073
Pcyt1a	1029.36	-0.254091	0.075656	11.2719	0.00078688	0.0115983
Pdcd1	3338.34	0.337863	0.0486821	48.1166	4.01616e-12	4.03523e-10
Pde4b	2699.75	0.228417	0.0515946	19.5933	9.58062e-06	0.000269262
Pdgfb	1037.67	0.490618	0.0725967	45.6283	1.42958e-11	1.30579e-09
Pdlim1	6576.52	-0.24667	0.0465538	28.0499	1.18224e-07	5.03686e-06
Pdpk1	4295.84	-0.185572	0.0565616	10.7589	0.00103778	0.014432
Pdrg1	1700.51	0.241158	0.0644757	13.986	0.000184176	0.00354729
Pdxk	8447.59	-0.401677	0.0456657	77.1798	1.56082e-18	4.09104e-16
Pea15a	5671.44	-0.192115	0.0430452	19.91	8.11755e-06	0.000233032
Peak1	18208.2	-0.148862	0.0495899	9.00729	0.00268905	0.0311449
Peli1	8839.11	0.150479	0.0502125	8.9778	0.00273279	0.0315003
Peo1	2958.09	-0.158465	0.0494258	10.2767	0.00134718	0.017948
Per1	5289.9	-0.251981	0.0439796	32.8013	1.02074e-08	5.67148e-07
Per3	425.536	-0.362535	0.0988748	13.4442	0.00024577	0.00452206
Pex11b	1932.32	0.168171	0.0534556	9.89682	0.00165564	0.0209027
Pf4	163.87	0.510208	0.15674	10.6089	0.00112545	0.015508
Pgf	97.4754	-1.14125	0.205615	31.0186	2.55564e-08	1.28926e-06
Pgm5	758.466	-0.347594	0.0774551	20.1447	7.18006e-06	0.000209106
Phf13	1505.85	-0.185962	0.0584209	10.1307	0.00145821	0.019069
Phf3	10209.7	-0.17399	0.0400674	18.8476	1.4159e-05	0.000379123
Phldb1	2316.04	0.165188	0.0580687	8.08875	0.00445408	0.0460179
Pi16	288.431	0.654138	0.117648	30.9652	2.627e-08	1.31426e-06
Pi4k2b	1812.34	-0.200395	0.0562994	12.6694	0.000371691	0.00629421
Piezo1	12414	-0.154689	0.0433391	12.7348	0.00035892	0.00613829
Pik3cd	5400.42	0.188078	0.0463237	16.4764	4.92599e-05	0.00116001
Pik3r6	482.93	0.575113	0.098869	33.8323	6.00729e-09	3.49903e-07
Pilra	355.501	0.541632	0.109173	24.6301	6.94587e-07	2.57681e-05
Pin1	2582.26	0.159141	0.055289	8.28206	0.00400387	0.0420472
Pip4k2c	3859.64	-0.16216	0.0447889	13.1059	0.000294374	0.00524264
Pip5k1b	1319.28	-0.264246	0.0636623	17.2264	3.31789e-05	0.000813085
Pip5k1c	5142.29	-0.183217	0.0467531	15.3493	8.93551e-05	0.00189412
Pirb	480.575	0.593765	0.109426	29.4024	5.88042e-08	2.70612e-06
Plat	1227.14	-0.204384	0.0631321	10.4814	0.0012058	0.016446
Plau	105321	-0.348563	0.0344964	101.858	5.96349e-24	2.99591e-21
Plaur	8791.15	0.213881	0.0402064	28.2798	1.04986e-07	4.56572e-06
Pld4	2471.36	0.455099	0.0549877	68.3908	1.34103e-16	2.83663e-14
Plek	18382.7	0.177597	0.0573863	9.57195	0.00197572	0.0241106
Plekhg4	833.531	-0.457169	0.0727955	39.4501	3.36548e-10	2.47424e-08
Plekhm1	6053.4	-0.390399	0.0476174	67.073	2.61634e-16	5.17135e-14
Plekhm2	2460.32	-0.264713	0.0511835	26.7332	2.33574e-07	9.38733e-06
Plekho1	2906.68	-0.381244	0.055713	46.7569	8.03615e-12	7.56967e-10
Plin3	2470.15	-0.304029	0.0499152	37.0799	1.13384e-09	7.6373e-08
Plk2	3518.16	-0.249509	0.0534023	21.8116	3.00782e-06	9.64504e-05
Plk3	1318.35	-0.266278	0.0639585	17.3265	3.14764e-05	0.000777686
Plxna4	218.202	-0.955844	0.142345	45.197	1.78182e-11	1.56813e-09
Plxnd1	8482.31	-0.139644	0.0407112	11.762	0.000604529	0.00936865
Pmaip1	6536.41	-0.199081	0.047122	17.8401	2.4026e-05	0.000607299
Pml	4048.74	-0.189938	0.0598767	10.0558	0.00151866	0.0196464
Polr2a	19867.5	-0.224998	0.039302	32.7443	1.05115e-08	5.81365e-07
Por	7883.82	-0.219686	0.0411	28.5516	9.12343e-08	4.05908e-06
Ppap2b	86.8848	-1.1559	0.210207	30.5419	3.26725e-08	1.60135e-06
Ppap2c	1654.39	0.195759	0.0586704	11.1317	0.000848626	0.0121808
Ppargc1b	1161.94	-0.329077	0.085812	14.6877	0.000126869	0.00256997
Ppfia1	4475.72	-0.14115	0.0496074	8.09367	0.00444201	0.0459325
Ppm1j	1452.59	0.248554	0.0627364	15.6945	7.44404e-05	0.00162009
Ppm1k	945.604	-0.319488	0.0917562	12.115	0.000500166	0.00800864
Ppp1r15a	7686.43	-0.265752	0.0567098	21.9357	2.81935e-06	9.06477e-05
Prdm1	266.202	-0.507701	0.12467	16.5949	4.62752e-05	0.00109831
Prdx1	27394.1	0.141144	0.0422677	11.1467	0.000841792	0.012126
Prex1	4721.96	0.357123	0.0464067	59.1316	1.47472e-14	2.14225e-12
Prkca	2362.57	-0.201676	0.0557669	13.0721	0.000299734	0.00529696
Prkcb	169.049	-0.611297	0.152918	16.0094	6.30297e-05	0.0014258
Prkcd	3543.51	0.154783	0.0500328	9.56878	0.00197914	0.0241279
Prkch	2921.29	-0.175755	0.0544978	10.3959	0.00126294	0.0170518
Prkd2	2351.52	0.198274	0.0511643	15.0155	0.000106634	0.00221288
Prkd3	10868.3	-0.139345	0.0427355	10.6283	0.0011137	0.0153637
Prkdc	2811.24	-0.228284	0.0538105	17.9885	2.22243e-05	0.000566508
Prkg2	300.9	-0.647337	0.126848	26.0555	3.31744e-07	1.29444e-05
Prrc2b	9512.07	-0.144608	0.0509498	8.05253	0.00454403	0.0467868
Prrg4	1874.78	-0.432733	0.0819299	27.8267	1.3268e-07	5.59343e-06
Prss22	464.997	-0.276669	0.0952287	8.44043	0.0036697	0.0392945
Prss56	87.4611	-0.711641	0.210415	11.4599	0.000711126	0.0106908
Psap	23531.7	-0.133585	0.034455	15.0271	0.000105979	0.00220543
Psme2	4567.95	0.165152	0.0487916	11.4533	0.000713671	0.0107157
Psrc1	1393.81	0.298714	0.062753	22.6495	1.94413e-06	6.45741e-05
Ptch1	5131.68	-0.365502	0.118568	9.47861	0.00207881	0.0250811
Ptchd1	691.148	-0.294797	0.0956637	9.49285	0.00206274	0.0249954
Pter	2432.48	-0.249319	0.0538503	21.4219	3.68537e-06	0.000115115
Ptger4	36.3272	1.35093	0.326153	17.4562	2.94011e-05	0.000730905
Ptgs2	2410.46	0.540801	0.157215	11.7693	0.000602166	0.00934404
Ptk2b	7754.7	-0.137271	0.0389506	12.4174	0.000425354	0.00700614
Ptp4a3	675.713	0.26014	0.0790283	10.8382	0.00099428	0.0139558
Ptpdc1	664.119	-0.254053	0.0826623	9.44275	0.00211986	0.025432
Ptpn18	1822.27	0.255267	0.0609024	17.5629	2.77964e-05	0.000693875
Ptpn22	3408.2	-0.189997	0.0458982	17.1302	3.49032e-05	0.000851879
Ptpn6	3789.5	0.274107	0.0480348	32.537	1.16943e-08	6.409e-07
Ptpn7	5868.36	0.133494	0.0422441	9.98469	0.00157847	0.0201606
Ptprc	23806.3	0.190966	0.0503522	14.3742	0.000149841	0.00298124
Ptprs	14949.2	-0.144036	0.0496937	8.39758	0.0037572	0.0398773
Pttg1ip	1876.72	-0.170513	0.0547778	9.68844	0.0018543	0.0229948
Pvr	5524.32	-0.15195	0.0452616	11.2672	0.000788881	0.0116136
Pvrl2	1893.84	0.450646	0.0586176	59.0234	1.55812e-14	2.23646e-12
Pwwp2b	679.68	-0.227945	0.0802945	8.06117	0.00452239	0.0466038
Qtrtd1	1724	0.213395	0.0596191	12.8113	0.000344528	0.00591735
Rab19	2184.01	-0.154332	0.0522229	8.73239	0.00312606	0.0346742
Rab22a	3804.59	-0.21396	0.0455445	22.0595	2.64331e-06	8.54435e-05
Rab32	795.415	0.434443	0.081231	28.5955	8.9191e-08	3.98287e-06
Rab3gap2	9410.4	-0.160544	0.0410691	15.2744	9.29687e-05	0.00195966
Rac2	7078.99	0.191631	0.0407677	22.0841	2.60963e-06	8.45813e-05
Rad50	4153.17	-0.141533	0.0463299	9.33072	0.00225344	0.0267214
Raet1d	52.775	0.936108	0.295955	10.0278	0.00154191	0.0198321
Rai14	3713.08	-0.238423	0.0525813	20.5449	5.82495e-06	0.000172181
Ralgds	3940.42	0.174311	0.0552163	9.96154	0.00159844	0.0203324
Ralgps1	401.411	-0.300288	0.101791	8.70267	0.00317744	0.0350827
Rasa3	4016.91	-0.20748	0.0479106	18.7448	1.49428e-05	0.000396839
Rasal2	1206.61	-0.435657	0.0708662	37.7515	8.03568e-10	5.53635e-08
Rasl11b	486.107	0.305272	0.0953063	10.2651	0.00135571	0.0180218
Rassf2	1639.22	0.231412	0.0623775	13.7561	0.000208143	0.003909
Rassf4	2602.58	0.650434	0.0627762	106.839	4.82807e-25	2.9106e-22
Rassf8	1215.38	-0.389781	0.0838759	21.5599	3.42951e-06	0.000107962
Rbm15	2757.86	-0.17803	0.0560366	10.0892	0.00149143	0.0193774
Rbm45	3442.2	-0.183814	0.0476422	14.8829	0.000114396	0.00234703
Rbm47	2732.46	-0.515572	0.0525704	95.9779	1.16173e-22	4.37717e-20
Rbp4	799.247	-0.261125	0.0795088	10.7806	0.0010257	0.0142969
Rbpms2	415.704	-0.295155	0.0986494	8.95554	0.0027663	0.0316771
Rc3h1	6827.52	-0.236865	0.0683247	12.0073	0.000529921	0.00840693
Rcsd1	858.645	0.428301	0.0758376	31.8935	1.62864e-08	8.68871e-07
Reep6	2953.77	-0.162845	0.0543208	8.98298	0.00272505	0.0314411
Relb	1812.48	0.266728	0.0590687	20.3781	6.35536e-06	0.000186894
Reps2	187.951	-0.684821	0.155388	19.4361	1.04022e-05	0.000290321
Rere	4069.11	-0.186305	0.0542591	11.7842	0.00059737	0.00929354
Rgl1	3768.96	-0.246438	0.0511207	23.2199	1.44497e-06	4.89382e-05
Rgs14	1190.25	-0.274122	0.0646949	17.9535	2.26373e-05	0.000574605
Rhof	1128.75	0.355143	0.0701025	25.6465	4.10037e-07	1.58456e-05
Rhog	2825.51	0.292342	0.047841	37.3215	1.00173e-09	6.82362e-08
Rilpl2	2011.77	0.310896	0.0553343	31.5549	1.93877e-08	1.00758e-06
Rin2	1409.88	0.273301	0.0603559	20.5027	5.95482e-06	0.000175543
Rn45s	1.73312e+06	0.190328	0.058941	10.4197	0.00124679	0.0168526
Rnaset2a	3607.72	0.230708	0.052783	19.0916	1.24591e-05	0.000339097
Rnd1	2037.36	0.49559	0.0586844	71.1911	3.24254e-17	7.66575e-15
Rnf13	1751.03	0.195956	0.0618389	10.039	0.00153259	0.0197843
Rnf130	2615.11	0.172802	0.0517671	11.1406	0.000844585	0.0121517
Rnf145	4103.32	0.15729	0.0432658	13.2141	0.000277858	0.00502269
Rnf19b	3822.26	0.136282	0.0458123	8.84789	0.00293427	0.033095
Rnf34	2213.08	-0.174642	0.0517684	11.38	0.000742379	0.0110504
Rnh1	4784.64	-0.132129	0.0456048	8.3926	0.00376752	0.0399517
Rnpep	6076.89	0.135241	0.0439826	9.45228	0.00210887	0.0253506
Rpia	2522.84	-0.208601	0.05606	13.841	0.00019895	0.00375978
Rpl13	50157.9	0.127256	0.041892	9.22499	0.00238734	0.027973
Rpl29	26577.4	0.120313	0.0383087	9.86081	0.00168837	0.0211828
Rpl31	26912.9	0.155941	0.0446377	12.1988	0.000478206	0.0076979
Rpl34	3601.14	0.30581	0.049439	38.2243	6.30614e-10	4.47254e-08
Rpl34-ps1	24782.5	0.141147	0.0446944	9.96959	0.00159147	0.0202836
Rpl36	20454.3	0.199867	0.0433654	21.2269	4.08003e-06	0.000125492
Rpl37	19434.8	0.139525	0.0477388	8.539	0.00347617	0.0376621
Rpl39	14935.1	0.178601	0.0442878	16.2541	5.539e-05	0.00128184
Rpl9	34951.5	0.153245	0.0447138	11.7407	0.000611471	0.00943983
Rps12	26609.1	0.150649	0.04578	10.8244	0.00100173	0.0140441
Rps15a	26119.4	0.135635	0.0443928	9.33204	0.00225182	0.0267214
Rps19	27103.4	0.142039	0.0476892	8.86779	0.00290247	0.0327976
Rps21	14851	0.195053	0.0476863	16.7198	4.33271e-05	0.0010324
Rps27l	3233.72	0.223224	0.0535336	17.3794	3.06134e-05	0.000757917
Rps27rt	27486.8	0.185941	0.0439501	17.8875	2.3435e-05	0.000593605
Rps28	17587.8	0.177002	0.041485	18.1946	1.99445e-05	0.000514926
Rps6ka2	2079.67	-0.26649	0.0713999	13.916	0.000191166	0.00364122
Rptor	4677.12	-0.175691	0.0608485	8.33165	0.00389603	0.0411335
Rragc	6270.39	-0.170117	0.0413538	16.9157	3.9077e-05	0.000944191
Rtn4r	751.946	-0.40611	0.0824804	24.2315	8.54224e-07	3.06529e-05
Rusc2	3515.69	-0.519888	0.04986	108.417	2.17774e-25	1.38195e-22
Rybp	5351.48	-0.237259	0.0539065	19.3571	1.08417e-05	0.000301068
S100a4	23209.2	0.203221	0.044225	21.0996	4.36019e-06	0.000133428
Saa3	1083.11	0.915555	0.0846126	116.355	3.9739e-27	2.99458e-24
Samhd1	12167.8	0.1229	0.0413329	8.83901	0.0029486	0.0331326
Sash1	3918.32	-0.297007	0.054213	29.9789	4.3677e-08	2.07328e-06
Sat1	7741.27	-0.253788	0.0557739	20.6849	5.4142e-06	0.000161582
Satb2	1641.23	-0.194952	0.0582716	11.1918	0.000821611	0.0119784
Sbno2	3023.37	0.215654	0.0522587	17.0198	3.69927e-05	0.000899236
Scd1	2076.5	-0.383791	0.0588217	42.5184	7.00218e-11	5.66613e-09
Schip1	606.362	-0.311474	0.0833757	13.9563	0.000187113	0.00358667
Scpep1	9142.54	-0.244379	0.0426207	32.845	9.98092e-09	5.59415e-07
Sdc4	20330.4	0.292104	0.0356812	66.9252	2.82008e-16	5.48415e-14
Sdccag8	1185.24	-0.207777	0.0639435	10.5566	0.00115774	0.0158486
Sdf2l1	2157.08	0.175355	0.0538432	10.6046	0.00112809	0.0155089
Sec22c	535.021	-0.274064	0.0947993	8.35976	0.00383622	0.0405731
Sell	417.336	0.345051	0.100634	11.7594	0.00060538	0.0093698
Sema4a	348.097	0.641948	0.107695	35.6009	2.42176e-09	1.50511e-07
Sema6c	232.174	-0.946414	0.143206	43.6854	3.8564e-11	3.20666e-09
Sema7a	1414.56	-0.484785	0.0652804	55.0829	1.1555e-13	1.51433e-11
Sepp1	221.834	0.652214	0.138437	22.2339	2.41379e-06	7.86568e-05
Serinc2	412.666	0.334558	0.100202	11.1561	0.000837565	0.0121085
Serinc3	12888.4	0.209659	0.0388042	29.173	6.61946e-08	3.03463e-06
Serp1	10316.3	0.158746	0.0502448	9.97837	0.0015839	0.0202086
Serpina3f	82.2001	0.624584	0.222034	7.92897	0.00486496	0.0493744
Serpina3g	98.8564	0.636169	0.199696	10.1629	0.00143294	0.0188202
Serpinb6b	161.673	-0.609005	0.151878	16.108	5.98296e-05	0.00137403
Serpinb9	672.851	-0.479479	0.0981833	23.8082	1.06431e-06	3.69809e-05
Serpine1	2131.3	0.525215	0.0554454	89.588	2.93301e-21	9.30614e-19
Sfmbt1	1558.04	-0.231508	0.0577984	16.0402	6.20122e-05	0.00140806
Sfxn3	1400.98	0.186793	0.0625852	8.90526	0.0028435	0.0322433
Sgk1	1624.92	-0.229256	0.0615603	13.866	0.00019632	0.00372761
Sgk3	350.397	0.60546	0.107646	31.6774	1.8203e-08	9.58398e-07
Sgms2	15545.9	-0.321498	0.0499692	41.3202	1.2923e-10	9.92434e-09
Sgpl1	8668.06	-0.201056	0.0483173	17.3034	3.18609e-05	0.000783974
Sgsm1	3258.63	-0.17383	0.0561073	9.59358	0.00195258	0.0239495
Sgsm3	1842.3	-0.207522	0.0554411	14.0085	0.000181986	0.00351635
Sgtb	286.839	-0.362292	0.118379	9.36729	0.00220892	0.0263172
Sh2b3	8667.5	0.15559	0.043104	13.0241	0.000307511	0.00538122
Sh2d3c	1362.54	-0.453473	0.0641871	49.8598	1.65134e-12	1.7777e-10
Sh2d5	3415.56	-0.240774	0.0456099	27.8548	1.30771e-07	5.53229e-06
Sh3bp4	1118.87	-0.458007	0.0679224	45.4378	1.57567e-11	1.41775e-09
Sh3kbp1	4393.92	-0.192308	0.044385	18.7655	1.47814e-05	0.000393421
Shisa5	6006.34	0.172333	0.0416409	17.1211	3.50704e-05	0.000854231
Siglec15	18.5538	-1.27899	0.456753	7.94404	0.0048246	0.0491126
Sipa1l2	2711.17	-0.190364	0.0525494	13.1186	0.000292374	0.00521473
Sirpa	4971.48	0.215653	0.0438403	24.1827	8.76173e-07	3.12545e-05
Skap2	3577.42	0.149064	0.0488397	9.31319	0.0022751	0.0269459
Slc11a1	212.27	0.451451	0.135659	11.0858	0.000869894	0.0124564
Slc12a2	10839.4	-0.166482	0.0556201	8.95523	0.00276677	0.0316771
Slc15a3	3609.85	0.245693	0.0607553	16.3395	5.29484e-05	0.00123005
Slc16a10	8197.98	-0.203659	0.0447089	20.7383	5.2653e-06	0.00015792
Slc1a7	22.7952	-1.29315	0.41281	9.93271	0.00162367	0.0205637
Slc25a25	2901.12	-0.251105	0.0510443	24.1895	8.73074e-07	3.12364e-05
Slc25a37	11089	-0.248193	0.0421401	34.655	3.93617e-09	2.39689e-07
Slc25a39	13579.5	-0.11063	0.0373231	8.78444	0.00303811	0.0339485
Slc25a44	2843.7	-0.259176	0.0482098	28.8895	7.66272e-08	3.46028e-06
Slc25a48	230.372	-0.434192	0.137171	10.0184	0.00154983	0.0199002
Slc27a1	9063.35	-0.278654	0.0403409	47.6583	5.07367e-12	4.97343e-10
Slc29a3	2257.8	-0.329373	0.0548111	36.0777	1.89602e-09	1.20954e-07
Slc2a1	6150.66	0.178113	0.0416731	18.2619	1.92514e-05	0.0004981
Slc2a6	723.222	0.720304	0.0915718	61.7055	3.9886e-15	6.41207e-13
Slc31a2	1698.17	-0.240925	0.0586071	16.8949	3.9508e-05	0.000952696
Slc35b4	1659.24	-0.175174	0.0572279	9.3687	0.00220722	0.0263172
Slc37a2	1068.39	-0.445804	0.0760101	34.3511	4.60137e-09	2.77394e-07
Slc37a3	3305.13	-0.136561	0.0465388	8.60965	0.00334387	0.0365522
Slc38a1	46335.3	-0.208001	0.0455679	20.8186	5.04913e-06	0.000152193
Slc38a2	37356.4	-0.137362	0.0418656	10.7614	0.00103641	0.0144296
Slc38a9	739.024	-0.255004	0.0807926	9.96129	0.00159866	0.0203324
Slc39a1	3616.92	0.181208	0.0461129	15.4377	8.52715e-05	0.00182985
Slc40a1	806.788	-0.381169	0.0867747	19.2842	1.12633e-05	0.000311472
Slc44a2	2716.83	0.183547	0.0493495	13.8305	0.000200062	0.00377489
Slc4a8	1192.18	-0.550293	0.0662804	68.8849	1.04383e-16	2.28826e-14
Slc52a2	1025.09	0.201936	0.0714781	7.98431	0.00471845	0.0482531
Slc5a3	2113	-0.418558	0.0731226	32.7029	1.07376e-08	5.91157e-07
Slc6a17	3389.65	-0.430094	0.0473944	82.2243	1.21486e-19	3.57258e-17
Slc6a8	1529.59	-0.440668	0.0599566	53.979	2.02648e-13	2.57193e-11
Slc9a2	624.171	-0.560626	0.0841551	44.3951	2.68361e-11	2.31117e-09
Slc9a5	3350.94	-0.318184	0.0491706	41.8305	9.95381e-11	7.79306e-09
Smad3	2001.98	-0.213589	0.0545129	15.3486	8.93883e-05	0.00189412
Smap2	3609.12	0.203048	0.0451719	20.1978	6.98334e-06	0.000204364
Smc5	8806.42	-0.145714	0.0453811	10.307	0.00132526	0.0177541
Smcr8	7374.14	-0.34547	0.0600852	32.9896	9.26536e-09	5.24472e-07
Smdt1	1555.81	0.201215	0.0715766	7.8991	0.00494595	0.0499442
Smim14	1704	-0.202903	0.0620708	10.6818	0.00108196	0.0149773
Smpdl3b	3077.49	0.169838	0.0511025	11.0417	0.000890863	0.0126964
Smurf1	1450.7	-0.189895	0.0659088	8.29786	0.00396918	0.0417595
Snrpb	11665.3	0.118567	0.0409098	8.39846	0.0037554	0.0398773
Snx10	3620.63	0.203232	0.0685835	8.77569	0.00305271	0.0339927
Snx20	2094.86	0.337212	0.0549145	37.6835	8.32044e-10	5.69997e-08
Snx29	283.017	-0.372144	0.128638	8.36968	0.00381534	0.0404134
Snx30	1846.74	-0.476247	0.0594399	64.09	1.18863e-15	2.139e-13
Snx9	6971.82	-0.126141	0.0395437	10.1734	0.00142485	0.0187548
Sod2	5348.83	0.167612	0.0436965	14.709	0.000125444	0.00255487
Soga1	5019.89	-0.347415	0.0541949	41.0232	1.5043e-10	1.14793e-08
Sort1	88.5243	0.779081	0.219394	12.6232	0.000380997	0.00641575
Sp110	11756	0.306506	0.0414425	54.6177	1.46409e-13	1.87792e-11
Sp4	467.307	-0.324358	0.10895	8.86157	0.00291237	0.0328786
Spag9	8456.81	-0.157594	0.0512318	9.45829	0.00210196	0.0252928
Spata13	458.304	0.743391	0.0953072	60.9786	5.76985e-15	8.69588e-13
Spata5l1	1236.72	-0.198832	0.0671166	8.77532	0.00305334	0.0339927
Spdl1	1363.24	-0.351273	0.0698293	25.2814	4.95464e-07	1.88448e-05
Speg	2275.89	-0.148659	0.0519879	8.17527	0.00424653	0.0441383
Spi1	3772.78	0.343286	0.0474465	52.2851	4.80006e-13	5.73014e-11
Spn	261.082	0.927301	0.135353	46.9829	7.16073e-12	6.90695e-10
Sppl2a	4611.53	0.310309	0.0592545	27.387	1.6655e-07	6.94843e-06
Spred3	1585.53	-0.187701	0.0582466	10.3822	0.00127236	0.0171348
Spx	91.562	-0.624315	0.202839	9.4905	0.00206538	0.0250023
Sqstm1	31275.4	-0.281247	0.0353876	63.0759	1.98897e-15	3.3307e-13
Src	1752.8	-0.290066	0.0584634	24.603	7.04409e-07	2.60523e-05
Srgap3	1331.75	-0.421079	0.0738435	32.4718	1.20936e-08	6.59786e-07
Srgn	5318.2	0.29558	0.0527311	31.3839	2.1173e-08	1.09095e-06
Srsf3	15312.7	0.164187	0.0453809	13.0843	0.000297777	0.00527985
Srsf9	3487.39	0.145286	0.0501301	8.39761	0.00375715	0.0398773
Ssbp2	139.723	0.53558	0.171369	9.77633	0.00176773	0.0220408
Ssbp3	3302.39	-0.219824	0.0465934	22.2491	2.39466e-06	7.82452e-05
Ssfa2	4064.35	-0.190727	0.0552213	11.9232	0.000554385	0.00872613
Ssr2	8126.61	0.134191	0.0475525	7.96131	0.00477879	0.0487461
St14	4126.32	-0.201627	0.0451271	19.9557	7.92565e-06	0.000228066
St3gal3	600.944	0.248167	0.0872099	8.09849	0.00443023	0.0458894
Stac2	1490.18	-0.320953	0.0594391	29.1427	6.72379e-08	3.07078e-06
Stam2	2866.79	-0.347116	0.0490353	50.0647	1.48763e-12	1.61588e-10
Stambpl1	6292.51	-0.157755	0.0422945	13.9073	0.000192056	0.00365239
Stap1	1321.94	0.312783	0.0651495	23.035	1.59078e-06	5.34264e-05
Stap2	41.8012	1.16442	0.313014	13.9645	0.000186296	0.0035767
Stat1	7168.45	0.178244	0.047966	13.8015	0.000203175	0.00382763
Stat2	8534.89	-0.160048	0.0432191	13.7075	0.000213597	0.00399277
Stat3	4686.03	0.19279	0.0469674	16.8411	4.06442e-05	0.000978139
Stfa2	52.1915	-0.820671	0.270639	9.23498	0.00237436	0.027875
Stk11	4720.88	0.137991	0.0440356	9.8185	0.00172765	0.0215858
Stk40	1334.77	0.301409	0.0638413	22.2782	2.35864e-06	7.72776e-05
Stom	936.688	0.234565	0.0737371	10.1173	0.0014688	0.0191453
Stx3	4345.6	-0.357054	0.0456255	61.1596	5.26293e-15	8.0323e-13
Stxbp5	3174.45	-0.157299	0.0533689	8.68569	0.00320718	0.0353141
Sumf1	2336.21	-0.162367	0.0526106	9.52274	0.00202941	0.0246424
Susd3	128.935	0.495838	0.169874	8.53616	0.00348159	0.0376819
Susd6	2744.98	0.18932	0.0500536	14.3014	0.000155751	0.00308356
Syne2	905.39	-0.353473	0.0824904	18.3485	1.83963e-05	0.000480095
Syngr2	5526	0.174068	0.0437963	15.7905	7.07583e-05	0.00155081
Syt7	6796.44	-0.224922	0.0422895	28.2676	1.05651e-07	4.56572e-06
Tac4	143.323	0.533535	0.161007	10.9979	0.000912157	0.0129539
Tacc1	2336.94	0.169399	0.0590127	8.23922	0.00409947	0.0428941
Tada3	892.307	-0.25056	0.0791856	10.0074	0.00155912	0.0199557
Tagln2	15513.6	0.122504	0.0430867	8.08155	0.00447182	0.0461615
Tanc1	8395.93	-0.253371	0.0463912	29.799	4.79228e-08	2.23955e-06
Tcf4	3037.01	-0.237846	0.0580737	16.7623	4.23667e-05	0.0010124
Tecpr1	2137.27	-0.320079	0.0674155	22.5181	2.08176e-06	6.83916e-05
Tef	884.52	-0.228259	0.0743112	9.43512	0.0021287	0.0255126
Tet2	2430.72	-0.193937	0.0612105	10.0337	0.00153702	0.0198201
Tex14	29.5538	-1.05974	0.364856	8.48329	0.00358423	0.0386539
Tfap2a	543.255	-0.942988	0.0925947	103.857	2.17512e-24	1.24883e-21
Tfe3	1753.76	-0.531411	0.058682	81.8853	1.44221e-19	4.14016e-17
Tfeb	126.49	-0.705728	0.183139	14.8842	0.000114316	0.00234703
Tgfbr2	1975.13	-0.222026	0.0623216	12.6839	0.000368823	0.00627207
Tgoln1	6312.97	-0.20553	0.0445156	21.306	3.91499e-06	0.000121345
Tgtp1	721.527	0.575525	0.0860644	44.6895	2.30888e-11	2.00274e-09
Tgtp2	759.369	0.398287	0.0869356	20.973	4.65793e-06	0.000141107
Tiam2	865.156	-0.235143	0.0799408	8.65447	0.0032626	0.035761
Tiparp	11019	-0.241186	0.0423777	32.3602	1.28081e-08	6.9562e-07
Tjp3	316.541	-0.536092	0.115209	21.6729	3.23325e-06	0.000102613
Tlr1	152.866	0.578176	0.158486	13.3326	0.000260828	0.00472903
Tlr2	6941.2	0.2363	0.0466573	25.6289	4.13803e-07	1.594e-05
Tlr3	623.8	-0.419874	0.102493	16.7607	4.24036e-05	0.0010124
Tlr9	521.669	-0.616243	0.0996339	38.206	6.36578e-10	4.48843e-08
Tm4sf1	1558.52	-0.257116	0.0596101	18.6021	1.61039e-05	0.000424868
Tmcc3	578.091	-0.428896	0.0878799	23.8173	1.05928e-06	3.69126e-05
Tmem131	12241.5	-0.182917	0.0515391	12.5878	0.000388268	0.00651997
Tmem140	551.418	-0.562399	0.086869	41.9472	9.37693e-11	7.38939e-09
Tmem144	1123.12	-0.205106	0.0707562	8.40124	0.00374965	0.0398773
Tmem171	1338.44	-0.234153	0.065257	12.8725	0.000333454	0.00577652
Tmem173	3350.08	0.140959	0.0500239	7.93887	0.0048384	0.0491877
Tmem176b	944.399	0.376705	0.0717696	27.5433	1.53616e-07	6.43108e-06
Tmem185b	4304.83	0.146546	0.0438065	11.1884	0.000823081	0.0119854
Tmem199	2067.81	-0.181932	0.060188	9.13519	0.0025074	0.0291812
Tmem2	8168.08	-0.166417	0.0491461	11.4607	0.000710827	0.0106908
Tmem214	2036.9	0.150171	0.0533136	7.93274	0.00485482	0.049313
Tmem243	495.801	0.336388	0.093582	12.9266	0.000323941	0.00564416
Tmem258	2852.08	0.191913	0.0490132	15.3272	9.04078e-05	0.00191236
Tmem59	2902.22	0.156268	0.0489013	10.2095	0.00139721	0.0184515
Tmem70	5099.74	0.149412	0.0422532	12.5009	0.000406757	0.00677385
Tmem98	386.647	0.428801	0.10709	16.0285	6.23963e-05	0.00141412
Tmppe	2335.31	-0.194354	0.0537665	13.0635	0.000301109	0.00530771
Tmprss11e	201.452	-0.525898	0.138179	14.5019	0.000140018	0.00280899
Tmsb4x	8989.35	0.264959	0.0413788	40.961	1.55298e-10	1.17763e-08
Tnfaip2	8556.96	0.291434	0.050822	32.837	1.00219e-08	5.59415e-07
Tnfaip3	1239.62	0.314898	0.0686638	21.0247	4.53403e-06	0.000138048
Tnfaip8l2	2080.36	0.189517	0.0598397	10.0267	0.00154288	0.0198321
Tnfrsf1a	4022.18	0.145664	0.0484612	9.03179	0.00265324	0.030819
Tnfrsf23	1461.68	-0.230888	0.0629447	13.4509	0.000244892	0.00452169
Tnfrsf26	5233.33	-0.492108	0.0487828	101.456	7.30698e-24	3.52401e-21
Tnfrsf8	1067.09	-0.475379	0.0692213	47.1291	6.64605e-12	6.46222e-10
Tnfsf10	181.868	-0.528827	0.15708	11.334	0.000761015	0.0112861
Tnip1	4261.75	0.267019	0.0441695	36.5218	1.50969e-09	9.83912e-08
Tnip3	646.395	0.803564	0.0837994	92.0841	8.30713e-22	2.78219e-19
Tns3	7362.66	-0.25858	0.051825	24.8684	6.13798e-07	2.31268e-05
Tom1l2	2479.46	-0.174452	0.0516257	11.416	0.000728145	0.0108924
Top3a	1401.09	-0.212455	0.063341	11.2492	0.000796582	0.0116842
Topors	5727.93	-0.19918	0.0406268	24.0255	9.50663e-07	3.36419e-05
Tor1aip2	16575.6	-0.121721	0.0407148	8.93541	0.00279695	0.0318741
Tpm4	5708.94	0.300354	0.0484415	38.3959	5.77532e-10	4.14482e-08
Tpp1	5959.33	-0.208749	0.0456507	20.8953	4.85089e-06	0.000146584
Tpst1	3620.76	0.262841	0.0478402	30.1661	3.96581e-08	1.92031e-06
Tpst2	4900.55	-0.297824	0.0461585	41.5833	1.12954e-10	8.78634e-09
Tra2b	12036	0.130367	0.0430092	9.1855	0.0024394	0.0285275
Traf1	1950.78	0.357943	0.0578152	38.2935	6.08647e-10	4.34228e-08
Trafd1	4830.85	0.164167	0.0487615	11.331	0.000762238	0.0112903
Trem1	24.7128	1.44237	0.42365	11.7525	0.000607622	0.00939243
Trem2	440.779	0.70398	0.103903	45.9023	1.24302e-11	1.14405e-09
Treml4	52.3938	0.876469	0.271256	10.4888	0.00120103	0.0163995
Trex1	5733.45	0.199829	0.0445027	20.1539	7.14554e-06	0.000208605
Trf	592.876	0.331776	0.0833448	15.8542	6.84153e-05	0.00152192
Trib3	2542.02	0.178788	0.0506714	12.4469	0.000418691	0.00693541
Trim25	36726.1	-0.238142	0.0403043	34.8741	3.51736e-09	2.16371e-07
Trim26	10812.3	-0.245744	0.0393315	39.0011	4.23558e-10	3.07641e-08
Trim39	1777.5	-0.179713	0.0587927	9.34222	0.00223934	0.0266533
Trio	3202.09	-0.181182	0.0581975	9.68708	0.00185568	0.0229948
Tsc22d1	1648.06	-0.258281	0.0573229	20.2964	6.63242e-06	0.000194567
Tsc22d2	2901.45	-0.193351	0.062265	9.63987	0.00190399	0.0234968
Tshz1	3240.21	-0.268183	0.0540652	24.585	7.11033e-07	2.61948e-05
Tsix	36.4447	-1.12012	0.386034	8.40243	0.00374721	0.0398773
Tspan13	244.41	-0.395376	0.125647	9.90693	0.00164658	0.02081
Tspan14	2192.35	-0.16296	0.0568548	8.21317	0.00415874	0.0433379
Ttbk2	1058.3	-0.287405	0.0801181	12.8598	0.000335716	0.00579074
Ttc17	1838.4	-0.167688	0.0585715	8.19434	0.00420213	0.0437145
Ttc39c	401.051	0.306426	0.102574	8.92688	0.00281005	0.0319814
Ttll5	612.53	-0.260972	0.084336	9.57333	0.00197425	0.0241106
Tuba1c	12619.2	0.142911	0.0437158	10.6837	0.00108081	0.0149773
Txnip	35910.3	0.151983	0.0414379	13.4462	0.000245499	0.00452206
Txnrd3	809.453	-0.233179	0.0749817	9.67191	0.00187107	0.0231617
Tyrobp	1196.98	0.713017	0.0702893	102.694	3.91173e-24	2.14381e-21
Uaca	2632.34	-0.223187	0.0511114	19.0608	1.26619e-05	0.000343066
Ubap1	2798.7	-0.255871	0.0553228	21.3763	3.77399e-06	0.000117579
Ubc	15208.3	-0.159691	0.0421572	14.3428	0.000152365	0.00302647
Ube2f	6398.01	0.210189	0.0453726	21.4494	3.63283e-06	0.000113769
Ube2w	1752.28	0.17211	0.0569186	9.14296	0.00249676	0.0291136
Ubr2	7788.78	-0.156763	0.0469387	11.1489	0.000840808	0.012126
Ubr5	17218.8	-0.139995	0.0475307	8.67214	0.00323112	0.0354806
Ugcg	8771.36	-0.152727	0.0518662	8.66799	0.00323849	0.035529
Uhrf1bp1l	5730.97	-0.161336	0.0455234	12.5565	0.000394833	0.00661181
Unc5b	914.027	-0.529511	0.0727112	53.023	3.29669e-13	4.01497e-11
Unc93b1	4492.76	0.239146	0.0444761	28.8943	7.6439e-08	3.46028e-06
Urm1	1825.51	0.198139	0.0572923	11.9576	0.000544236	0.00858882
Usp18	7980.9	-0.193744	0.0478956	16.3528	5.25795e-05	0.00122384
Usp35	195.347	-0.521337	0.146451	12.6742	0.00037073	0.00628677
Uvrag	2419.36	-0.163207	0.0580517	7.90098	0.00494081	0.0499341
Vamp8	1469.42	0.216948	0.063199	11.7814	0.000598253	0.00929528
Vasp	11456.2	0.194068	0.0393198	24.3472	8.04418e-07	2.92134e-05
Vat1	5306.81	-0.324494	0.0459533	49.7951	1.70666e-12	1.82099e-10
Vaultrc5	58.8272	0.730121	0.258166	8.0307	0.00459911	0.0472329
Vgf	6161.56	0.317338	0.044219	51.4394	7.38403e-13	8.32049e-11
Vps11	4624.43	-0.16321	0.0436506	13.9755	0.000185204	0.00356141
Vps26a	5678.71	-0.133834	0.0461085	8.42353	0.00370395	0.039581
Vps37b	2462.19	-0.253731	0.0525412	23.3101	1.37872e-06	4.70914e-05
Wasl	1953.17	-0.186078	0.0577743	10.3718	0.00127953	0.0171987
Wbp2	3952.35	-0.147415	0.0446248	10.91	0.000956441	0.0134717
Wdfy1	2672.16	-0.153132	0.0513919	8.87654	0.00288859	0.0326714
Wdr1	10079.5	0.133693	0.0376162	12.6291	0.000379797	0.00640836
Wdr60	1615.77	-0.203157	0.0607781	11.1726	0.000830134	0.0120444
Wdr77	7506.84	0.140176	0.0410906	11.635	0.000647212	0.00989029
Wdr81	1990.62	-0.361394	0.0620609	33.8638	5.9107e-09	3.48106e-07
Wipf1	7229.09	-0.543447	0.0543525	99.5017	1.95991e-23	8.14849e-21
Wnt6	67.4406	0.688925	0.233161	8.76363	0.00307297	0.0341797
Wsb2	2210.95	0.165823	0.051354	10.4255	0.00124285	0.0168371
Wwtr1	4069.36	-0.25844	0.0467433	30.5508	3.25238e-08	1.60057e-06
Xrcc5	2966.84	-0.151004	0.0499386	9.14068	0.00249988	0.0291218
Xylt1	702.418	-0.397196	0.113491	12.2255	0.000471395	0.00762901
Ywhag	21720.3	0.123561	0.0368181	11.2594	0.0007922	0.0116482
Zak	4794.9	-0.193074	0.0436575	19.5498	9.8013e-06	0.000274186
Zan	575.176	-0.73638	0.0939589	61.3526	4.77164e-15	7.38001e-13
Zbtb21	2389.28	-0.203887	0.0527187	14.9513	0.000110319	0.00228151
Zbtb38	730.45	-0.402624	0.0858682	21.9762	2.7605e-06	8.89929e-05
Zbtb7a	5514.11	-0.134433	0.0452753	8.81401	0.00298926	0.0334958
Zbtb7b	2734.18	0.272372	0.051112	28.3776	9.98128e-08	4.39599e-06
Zc3h12c	2014.62	-0.215033	0.0725645	8.77591	0.00305235	0.0339927
Zcchc14	4417.97	-0.342263	0.0465955	53.8826	2.12838e-13	2.64556e-11
Zcchc2	29904.5	-0.184205	0.0401101	21.0779	4.40988e-06	0.000134607
Zcchc24	1643.7	-0.30682	0.0603593	25.8319	3.72489e-07	1.44408e-05
Zeb2	4463.34	-0.304359	0.0609029	24.9375	5.92196e-07	2.23828e-05
Zfand2a	4810.4	-0.507726	0.0461085	120.885	4.04924e-28	3.48726e-25
Zfc3h1	5016.65	-0.185156	0.0455079	16.5482	4.74286e-05	0.00112127
Zfhx3	753.564	-0.351856	0.0807749	18.9713	1.32703e-05	0.000357942
Zfp319	1576.3	-0.284692	0.0749327	14.4207	0.000146184	0.00291329
Zfp36	8940.27	0.206659	0.0464373	19.791	8.63867e-06	0.000245074
Zfp36l1	8850.59	-0.278945	0.0401066	48.3214	3.61781e-12	3.66555e-10
Zfp36l2	20608.9	-0.173361	0.0437852	15.6681	7.54885e-05	0.00163994
Zfp382	676.172	-0.271781	0.0935395	8.43732	0.00367597	0.0393267
Zfp462	40.4052	-1.46518	0.320858	21.2084	4.11962e-06	0.000126387
Zfp532	90.7048	-0.863948	0.202557	18.2886	1.89844e-05	0.000493309
Zfp609	4714.36	-0.152705	0.0475826	10.297	0.00133248	0.0178112
Zfp652	898.617	-0.209383	0.0721647	8.41877	0.00371366	0.0396244
Zfp655	3273.59	-0.189181	0.0477281	15.7055	7.40079e-05	0.00161359
Zfp706	5162.89	0.174415	0.0444089	15.4212	8.60188e-05	0.00183563
Zfyve26	2607.51	-0.258009	0.060133	18.3932	1.79695e-05	0.000470996
Zhx3	227.416	-0.377263	0.130874	8.31271	0.00393686	0.0414919
Zmiz1	7011.15	-0.230673	0.0578619	15.8778	6.75665e-05	0.00151132
Zmym6	1052.26	-0.251886	0.0697444	13.0418	0.000304613	0.00534602
Znfx1	23860.6	-0.131315	0.0449207	8.54256	0.00346937	0.0376621
Znrf1	3941.66	-0.189815	0.0474977	15.965	6.45251e-05	0.00144875
Zswim8	4119.36	-0.183918	0.0462715	15.7917	7.07133e-05	0.00155081
Zxdb	1081.16	-0.346011	0.0859619	16.1812	5.75639e-05	0.00132705
Zxdc	1518.46	-0.222972	0.0616657	13.071	0.000299907	0.00529696
