# Supplementary material for: TFEB and TFE3 regulate STING1-dependent immune responses by controlling type I interferon signaling
Source: Autophagy. 2025 Apr 20;21(9):2028–45. doi: 10.1080/15548627.2025.2487036 (PMC12363505; doi:10.1080/15548627.2025.2487036)
Supplement: Table S2.xlsx [file KAUP_A_2487036_SM9172.xlsx]

## Sheet: Sheet1
Table S2. List of TFEB targets upregulated by DMXAA
gene	baseMean	log2FoldChange	lfcSE	stat	pvalue	padj
Ahcyl2	1115.65	0.631024	0.0920785	46.78	7.94e-12	4.49e-11
Pwwp2b	451.823	0.12162	0.115406	1.112	0.291648	0.37302
Txndc11	772.129	0.571957	0.0881339	42.045	8.92e-11	4.63e-10
Ptpdc1	402.726	0.592073	0.129584	20.8427	4.99e-06	1.6e-05
Rcbtb1	1447.8	0.711631	0.0839919	71.3889	2.93e-17	2.35e-16
Zfyve26	1054.17	0.542719	0.10093	28.8261	7.92e-08	3.13e-07
Golga4	3291.83	0.795425	0.083969	88.8277	4.31e-21	4.1e-20
Tbk1	1197.08	0.414753	0.0918609	20.3477	6.46e-06	2.04e-05
Lgals1	17200.2	0.618543	0.0806615	58.3727	2.17e-14	1.47e-13
Bsg	4016.78	0.0861614	0.0746848	1.33081	0.248661	0.325915
Lonp1	7099.84	0.177028	0.064352	7.56336	0.00595668	0.0119004
Epc1	911.154	0.239775	0.103053	5.41264	0.0199915	0.0356022
Trim25	13216.4	2.26753	0.0827341	688.683	8.64e-152	9.3e-150
Pip4k2c	2057.4	0.41756	0.0771336	29.2471	6.37e-08	2.54e-07
Atp6v1e1	1333.33	0.122986	0.0823809	2.22918	0.135426	0.193629
Btrc	623.713	0.507782	0.0949321	28.5824	8.98e-08	3.53e-07
Slc35a5	238.056	0.217118	0.134004	2.62811	0.104987	0.15522
Wls	611.364	0.578329	0.110904	27.1136	1.92e-07	7.29e-07
Fnbp4	2821.26	0.541695	0.0787341	47.1297	6.64e-12	3.77e-11
Vps18	1286.85	0.689239	0.0794705	74.8855	4.99e-18	4.15e-17
Gabarapl1	1093.01	0.172383	0.0963797	3.19832	0.0737138	0.113901
Atp6v1g1	2289.8	0.367618	0.0718933	26.1027	3.24e-07	1.2e-06
Map1s	1567.46	0.148313	0.0932519	2.52892	0.111777	0.163878
Afap1	122.131	0.939758	0.177613	28.0848	1.16e-07	4.51e-07
Slc6a12	181.782	1.25281	0.155759	64.8238	8.19e-16	6.04e-15
Alg1	766.718	0.0929161	0.100562	0.853969	0.355432	0.440609
Mfsd11	616.058	0.467979	0.106363	19.3283	1.1e-05	3.38e-05
Rc3h2	1145.24	1.2522	0.0958069	168.011	2.01e-38	3.65e-37
Scamp3	1816.71	0.276331	0.0757433	13.2986	0.000265598	0.000681036
Unc13d	34.7997	5.27159	0.657162	114.394	1.07e-26	1.29e-25
Wdr81	1301.64	0.474221	0.0913372	26.8927	2.15e-07	8.14e-07
Rragc	3254.07	0.481329	0.0673892	50.8527	9.96e-13	6.05e-12
Zc3h11a	3903.4	0.601667	0.0761873	62.0084	3.42e-15	2.43e-14
Sub1	1241.26	0.0994779	0.0814967	1.49076	0.222099	0.295855
Sik3	3532.11	0.635402	0.0827076	58.6394	1.89e-14	1.29e-13
Ttll11	3.16067	1.40805	1.12975	1.5704	0.210149	0.282522
Atp6v0d1	2512.7	0.816567	0.0823509	97.3572	5.79e-23	6.08e-22
Uba52	21648.7	0.361581	0.0820552	19.368	1.08e-05	3.31e-05
Plbd2	1817.53	0.693064	0.0742477	86.6657	1.29e-20	1.21e-19
Skap2	1817.7	0.419684	0.0732184	32.7954	1.02e-08	4.41e-08
Tbcel	1179.32	0.290252	0.106035	7.48783	0.00621172	0.0123848
Vps26a	2644.2	0.159081	0.0748057	4.52119	0.0334775	0.056732
Pla2g6	626.187	0.528988	0.104056	25.7929	3.8e-07	1.4e-06
Gns	2807.3	1.00723	0.0690843	209.777	1.54e-47	3.5e-46
Gabarap	2436.54	0.578404	0.0727194	62.985	2.08e-15	1.5e-14
Gigyf2	3724.24	0.320963	0.0954994	11.2754	0.000785391	0.00186594
Myl12a	7617.86	0.55015	0.0680533	65.007	7.46e-16	5.53e-15
Bloc1s1	522.759	0.283808	0.110696	6.57286	0.0103545	0.0196505
Bloc1s3	249.769	0.149804	0.138011	1.18071	0.277211	0.357159
Neu1	667.063	0.55907	0.0991078	31.7544	1.75e-08	7.37e-08
Vps8	821.047	0.326111	0.0923982	12.4528	0.000417355	0.00103675
Vps11	2775.12	0.389919	0.0708337	30.2382	3.82e-08	1.55e-07
Hivep1	948.828	0.906948	0.126407	50.9187	9.63e-13	5.85e-12
Pip5k1a	2827.94	0.712318	0.101632	48.711	2.97e-12	1.74e-11
Serf2	4182.05	0.115975	0.0806846	2.06553	0.150663	0.212124
Atp6v1c1	3151.8	0.133383	0.0682715	3.81639	0.0507535	0.0820253
Jun	2959.74	0.395526	0.0691339	32.6609	1.1e-08	4.7e-08
Rabgap1l	121.909	1.91478	0.196421	96.59	8.53e-23	8.83e-22
Synrg	763.937	0.226603	0.101603	4.97415	0.0257289	0.0448226
Slc33a1	1001.98	0.100704	0.095288	1.11714	0.290534	0.371893
Mthfr	1472.82	1.15449	0.0909735	158.491	2.42e-36	4.11e-35
Phc3	951.034	0.391865	0.125798	9.68694	0.00185582	0.00410099
Ppfibp1	4334.75	0.832507	0.0839256	97.2571	6.09e-23	6.37e-22
Rps28	9573.58	0.275765	0.0948095	8.4473	0.00365586	0.00765228
Trip6	100.963	2.0131	0.241841	69.1948	8.92e-17	6.94e-16
Hbp1	1089.38	0.165879	0.0912505	3.30503	0.0690681	0.10754
Mms19	1807.18	0.163187	0.0796501	4.19724	0.0404897	0.0671752
Atm	6457.74	2.361	0.124616	326.804	4.77e-73	1.88e-71
Calr	12869.7	0.252156	0.075655	11.0948	0.000865712	0.00203637
Coro7	1138.09	0.275129	0.0829352	11.0016	0.000910342	0.00213234
Cpeb4	672.639	2.48545	0.147788	266.258	7.42e-60	2.23e-58
Phf20	1524.98	0.471794	0.0918041	26.3367	2.87e-07	1.07e-06
Fkbp14	10.4958	0.900753	0.581098	2.41322	0.120315	0.174874
Faf1	3174.01	0.0684466	0.0696639	0.965406	0.325829	0.409942
Sra1	612.154	0.196148	0.102366	3.67287	0.0553047	0.0884765
Sppl3	1093.6	0.246171	0.0829131	8.8144	0.00298863	0.00637335
Gpr132	812.266	0.733161	0.110057	44.121	3.09e-11	1.66e-10
Nudcd3	1399.86	0.277464	0.0774585	12.8246	0.000342088	0.000862833
Pcm1	2082.54	0.092386	0.101177	0.833722	0.361199	0.446332
Rfk	1136.02	0.282076	0.0814262	11.9964	0.00053303	0.00130163
Trim2	89.891	1.30786	0.223111	34.4768	4.31e-09	1.93e-08
Zmym6	580.893	0.1789	0.126001	2.01607	0.155641	0.218125
Atp6v0b	3050.72	0.78242	0.0749089	108.098	2.56e-25	2.95e-24
Dusp1	701.047	3.26468	0.113162	844.405	1.2e-185	1.63e-183
Gaa	2589.48	0.294131	0.0760307	14.9484	0.00011049	0.000299567
Ssr3	7872.76	0.295101	0.0735772	16.0605	6.14e-05	0.000172205
Agtrap	670.14	0.823446	0.0929257	78.2757	8.96e-19	7.79e-18
Sirt1	1090.44	0.301209	0.0905869	11.0487	0.00088748	0.00208222
Commd4	417.794	0.401168	0.129543	9.57778	0.00196946	0.0043312
Topors	2361.3	0.979896	0.0793832	150.365	1.44e-34	2.33e-33
Med28	906.346	0.102634	0.102158	1.00952	0.315017	0.398178
Sumf1	1282.7	0.259654	0.0831551	9.74597	0.00179716	0.00398719
Taf6l	519.724	1.20138	0.103733	133.556	6.83e-31	9.6e-30
Csde1	8174.8	0.120952	0.0659922	3.3583	0.0668672	0.104558
Hnrnph2	1561.14	0.121685	0.0886935	1.88224	0.17008	0.235526
Ddr2	471.077	2.15102	0.135465	245.721	2.23e-55	6.04e-54
Napa	3861.12	0.646875	0.0819042	61.9479	3.53e-15	2.51e-14
Cstb	1553.7	0.826606	0.0942633	76.1997	2.56e-18	2.18e-17
Grn	27594.5	0.888298	0.0637334	191.379	1.59e-43	3.25e-42
Rnasek	926.637	1.04003	0.100494	105.887	7.81e-25	8.85e-24
Timm13	1340.14	0.364087	0.0959265	14.3781	0.000149531	0.000398417
Relb	1138.27	0.653427	0.0863681	57.0067	4.34e-14	2.88e-13
Amn1	64.7765	0.774298	0.248775	9.69645	0.00184625	0.00408254
Gpnmb	4444.56	1.61157	0.0740404	455.546	4.48e-101	2.62e-99
Creg2	15.1245	0.712012	0.50033	2.02875	0.154347	0.216489
Sf3b1	19946.7	1.09971	0.074313	214.09	1.76e-48	4.14e-47
Slc31a2	840.482	0.102051	0.0991529	1.05975	0.303273	0.385694
Usp9x	5239.98	0.404735	0.114735	12.4066	0.000427821	0.0010611
Pcgf2	586.503	0.401484	0.0995954	16.2436	5.57e-05	0.000157131
F11	3.7734	5.53135	1.50204	14.4003	0.000147778	0.000393828
Wdr19	221.06	0.62271	0.139485	19.9427	7.98e-06	2.49e-05
Rnf146	372.439	0.131276	0.114477	1.31599	0.251313	0.328753
Nudt9	1362.75	0.153722	0.0894933	2.95004	0.0858753	0.130396
Prpf39	881.38	0.486802	0.0936389	26.9764	2.06e-07	7.8e-07
Srrd	230.696	0.558222	0.146918	14.4259	0.000145782	0.000388995
Sarm1	13.4874	0.525305	0.508212	1.07121	0.300671	0.382765
Ccnyl1	623.527	0.616914	0.0958621	41.3417	1.28e-10	6.55e-10
Mitd1	633.439	0.976312	0.0977649	99.2196	2.26e-23	2.43e-22
Pkn2	1788.9	0.509125	0.0834478	37.1036	1.12e-09	5.3e-09
Rpl22l1	2840.25	0.537367	0.125137	18.3465	1.84e-05	5.51e-05
Ubap2	4457.44	0.213108	0.0803	7.03816	0.0079791	0.0155837
Pkn1	1569.19	0.137395	0.0806251	2.90443	0.0883367	0.133658
Esyt1	1657.82	0.267245	0.0770839	12.0114	0.000528762	0.00129244
Mtch1	3607.78	0.131753	0.0759565	3.00788	0.0828604	0.126433
Prdm4	1321.47	0.136512	0.0834519	2.67624	0.101856	0.151227
Zfand3	802.465	0.198664	0.0930815	4.55596	0.0328044	0.055724
Gtf2b	972.997	0.215224	0.0828023	6.75695	0.00933833	0.017948
Zfand6	580.345	0.0867245	0.1028	0.711984	0.398786	0.485564
Ogdhl	118.862	1.14674	0.189204	36.8385	1.28e-09	6.04e-09
Celsr3	8.34331	0.633877	0.680476	0.873263	0.350053	0.435036
Efemp2	4.11576	3.68124	1.30359	9.76187	0.00178169	0.00395492
Lamp1	16280	0.43927	0.061373	51.0442	9.03e-13	5.49e-12
Naglu	825.025	0.488292	0.0881273	30.6617	3.07e-08	1.26e-07
Arhgdia	12787.3	0.118562	0.0726203	2.66467	0.102599	0.152146
Cfl1	28657.4	0.226297	0.0673467	11.2795	0.000783693	0.00186225
Tom1	1239.38	0.189901	0.0822305	5.33287	0.0209269	0.0370927
Sh2d5	1386.82	0.828161	0.0838817	96.7687	7.79e-23	8.09e-22
Slc39a1	1551.77	0.570343	0.0747702	57.9986	2.62e-14	1.76e-13
Tor3a	2923.79	1.46129	0.0753535	365.205	2.07e-81	9.21e-80
Rnf44	2293.34	0.460372	0.0800253	33.0035	9.2e-09	3.98e-08
Trappc2l	485.606	0.347457	0.110225	9.93401	0.00162253	0.00362774
Dyrk1a	1599.33	0.104676	0.0788457	1.76278	0.184278	0.252945
Dyrk1b	98.1599	1.06879	0.208272	26.3935	2.78e-07	1.04e-06
Adam10	2626.24	0.111158	0.101186	1.20666	0.271995	0.351287
Lmtk2	1404.95	0.17272	0.103961	2.75978	0.0966614	0.144563
Tug1	2444.98	0.204648	0.0718819	8.10276	0.00441978	0.00907917
Gem	251.354	0.800421	0.139797	32.7533	1.05e-08	4.5e-08
Rbx1	1136.05	0.296546	0.090177	10.8057	0.00101186	0.00235037
Acap2	3460.96	0.671119	0.10641	39.4653	3.34e-10	1.66e-09
Ilvbl	296.704	0.490645	0.127325	14.8448	0.000116729	0.00031548
S100a6	11860.1	0.309798	0.0948918	10.639	0.00110728	0.0025521
Spns1	2038.13	0.151183	0.0862098	3.07438	0.0795349	0.121838
Gemin5	3194.88	0.131791	0.0788824	2.79111	0.0947885	0.142166
Ube2v1	3330.43	0.268692	0.0718254	13.9802	0.000184743	0.000485074
Lrrc58	2805.18	0.672067	0.110101	36.9773	1.2e-09	5.65e-09
Atp6v1a	5898.41	1.06604	0.0839008	158.288	2.68e-36	4.55e-35
Cul5	1567.4	0.428713	0.084753	25.5326	4.35e-07	1.59e-06
Max	2890.72	0.310463	0.0775607	15.9987	6.34e-05	0.000177488
Insig1	3912.64	1.53534	0.0682083	490.258	1.25e-108	7.94e-107
Ankrd12	957.742	0.783339	0.114456	46.4716	9.3e-12	5.21e-11
Klhl12	1023.03	0.714562	0.0861419	68.5101	1.26e-16	9.76e-16
Mtm1	125.675	0.82367	0.176009	21.9462	2.8e-06	9.31e-06
Arhgap12	970.262	0.27766	0.089973	9.52056	0.00203183	0.00445916
Socs2	3.60978	1.0671	0.974745	1.20829	0.271672	0.350905
Amdhd2	1265.69	0.584883	0.0814001	51.4569	7.32e-13	4.47e-12
Aldh3b1	630.939	0.715327	0.107063	44.4395	2.62e-11	1.42e-10
Slc38a7	1969.43	0.139617	0.0769647	3.29086	0.0696667	0.108377
Atp6v1h	3213.28	0.183339	0.0687875	7.10078	0.00770502	0.0151011
Ip6k1	1419.72	0.84919	0.0820651	106.284	6.39e-25	7.27e-24
Map2k5	685.671	0.547076	0.0972941	31.5557	1.94e-08	8.12e-08
Socs5	875.101	0.105031	0.0876614	1.43614	0.230764	0.305808
Bptf	2733.66	0.153907	0.120682	1.62588	0.202275	0.273197
Cd164	3067.07	0.358072	0.0767593	21.722	3.15e-06	1.04e-05
Osbpl8	7401.5	0.259357	0.109725	5.58039	0.0181627	0.0326908
Trappc3	839.762	0.285558	0.0987005	8.36472	0.00382575	0.0079727
Ube2b	1262.93	0.0723547	0.0778452	0.864276	0.352545	0.43775
Cep350	2467.13	0.686494	0.129397	27.916	1.27e-07	4.9e-07
Hps1	1156.95	0.550743	0.0858051	41.0732	1.47e-10	7.47e-10
Klhl28	186.469	0.505178	0.186925	7.29876	0.00690023	0.0136302
M6pr	9471.31	0.396627	0.0599028	43.7192	3.79e-11	2.02e-10
Aspscr1	726.835	0.333552	0.109203	9.31861	0.00226838	0.00494021
Dnajc13	3751.66	0.430751	0.105272	16.6889	4.4e-05	0.000126071
Arpc5	6530.71	0.597132	0.063476	87.9691	6.65e-21	6.3e-20
Hps5	770.88	0.162864	0.092858	3.07725	0.0793948	0.121696
Dnajc16	692.216	0.394594	0.0969516	16.5534	4.73e-05	0.000134954
Ankhd1	3560.2	0.494565	0.107665	21.0101	4.57e-06	1.48e-05
Igf2r	435.123	0.894804	0.161236	30.5239	3.3e-08	1.35e-07
Rcan1	372.433	0.192707	0.121057	2.53539	0.111319	0.163263
Gnb2	5448.1	0.312464	0.0842814	13.7199	0.000212189	0.000551374
Maff	401.555	1.88408	0.120097	245.688	2.26e-55	6.13e-54
Bhlhe40	2752.5	1.16034	0.0834273	189.622	3.84e-43	7.77e-42
Tpp1	4251.56	0.47994	0.0673153	50.6572	1.1e-12	6.64e-12
Rab5a	1475.71	0.330048	0.0880413	14.04	0.000178965	0.000471642
Rnf185	458.035	0.141304	0.107654	1.72391	0.189191	0.258697
Rad9a	757.335	0.136802	0.0973003	1.97741	0.159664	0.223128
Plekhf2	920.386	0.126092	0.0959316	1.72792	0.188677	0.258126
Celf1	4596.45	0.173347	0.0800302	4.68983	0.0303417	0.0519818
Usp32	1004.66	0.599999	0.103673	33.3617	7.65e-09	3.34e-08
Tnfaip3	466.683	3.54583	0.14289	638.717	6.35e-141	5.85e-139
Adar	3992.14	1.37181	0.0719537	353.49	7.37e-79	3.16e-77
Aff4	3369.29	0.539663	0.12579	18.3105	1.88e-05	5.61e-05
Scpep1	5952.65	1.33344	0.0655901	401.894	2.13e-89	1.07e-87
Flcn	2045.37	0.820217	0.0803012	103.412	2.72e-24	3.02e-23
Ube2q1	4600.4	0.128819	0.0634077	4.12671	0.0422113	0.0696883
Mfsd5	1972.68	0.0642007	0.0751192	0.73068	0.392663	0.479202
Nptn	2868	0.166152	0.0700555	5.62403	0.0177158	0.0319794
Atp7a	532.287	0.649995	0.138634	21.8902	2.89e-06	9.57e-06
Slc37a3	1187.2	1.19788	0.0829273	206.173	9.4e-47	2.1e-45
Adamts6	16.1856	1.00705	0.498544	4.09419	0.0430308	0.0708951
Pgm1	740.744	0.620401	0.0962235	41.458	1.2e-10	6.18e-10
Bcas3	779.071	0.524036	0.0952388	30.2257	3.85e-08	1.56e-07
Pdcd6ip	5208.43	0.369136	0.0830824	19.6948	9.08e-06	2.82e-05
Hsdl1	909.006	0.30644	0.0867744	12.4662	0.00041438	0.00103038
Rbm15	1047.69	0.576205	0.0951471	36.5546	1.48e-09	6.93e-09
Dhps	1473.86	0.0873489	0.0924404	0.892937	0.344683	0.429841
Zfp91	5518.29	0.282676	0.0807548	12.2367	0.000468588	0.0011555
Arap1	1773.99	0.283825	0.0827344	11.7577	0.000605921	0.00146732
Patl1	2204.99	0.592732	0.0785339	56.7041	5.07e-14	3.34e-13
Qtrt1	975.505	0.0941452	0.0975548	0.931813	0.334392	0.418988
Traf7	1924.69	0.340123	0.0723672	22.0618	2.64e-06	8.8e-06
Lats2	173.116	1.63592	0.180143	82.2242	1.21e-19	1.09e-18
Rcn2	1266.72	0.428144	0.0791032	29.2491	6.36e-08	2.54e-07
Akt1s1	645.787	0.308014	0.103398	8.86976	0.00289933	0.00619324
Smcr8	3339.73	0.746959	0.100557	54.6593	1.43e-13	9.21e-13
Irf9	1113.69	2.2954	0.089671	636.759	1.69e-140	1.54e-138
Slc25a13	3201.52	0.116712	0.0714133	2.67074	0.102208	0.151673
Hdac4	1020.83	0.299012	0.125224	5.69665	0.0169973	0.0307923
Becn1	2120.2	0.107989	0.0708081	2.32613	0.127217	0.183367
Hdac5	1738.21	0.374598	0.0846818	19.53	9.9e-06	3.06e-05
Wbp2	2015.04	1.00567	0.0740299	182.365	1.48e-41	2.84e-40
Mvp	1788.16	0.432315	0.0820245	27.7094	1.41e-07	5.43e-07
Nlrc5	1899.93	1.37244	0.082478	270.628	8.28e-61	2.52e-59
Ppm1h	374.34	1.13093	0.117986	91.6742	1.02e-21	1.01e-20
Mospd2	386.096	0.14422	0.112089	1.65652	0.198074	0.268521
Nod2	279.681	1.60972	0.13554	141.151	1.49e-32	2.23e-31
Zbtb40	575.659	0.362068	0.100921	12.8697	0.000333944	0.000843621
Rab21	1306.9	0.271988	0.0802541	11.4811	0.000703083	0.00168414
Cyth3	265.024	1.19599	0.134029	79.6368	4.5e-19	3.94e-18
Gna13	6094.87	1.36449	0.0930422	208.184	3.42e-47	7.74e-46
Slc25a26	157.879	0.169935	0.162847	1.09276	0.295862	0.377693
Cln3	3468.84	1.54943	0.0909559	279.367	1.03e-62	3.25e-61
Tnks2	7363.16	0.232487	0.0943691	6.06357	0.0137998	0.0254828
Phkg2	785.345	0.447154	0.109026	16.7825	4.19e-05	0.000120432
Bnip2	1986.51	0.110658	0.0701774	2.48674	0.114809	0.167863
Rbbp6	3762.95	0.564759	0.0928486	36.7975	1.31e-09	6.15e-09
Lrig2	612.954	0.131659	0.109828	1.43746	0.23055	0.305555
Cnnm2	419.837	1.33833	0.112798	140.312	2.28e-32	3.37e-31
Fnip1	1199.52	0.72792	0.116207	38.9478	4.35e-10	2.14e-09
Sec11c	2349.64	0.210875	0.073764	8.16803	0.00426351	0.0088005
Mapk3	1631.43	0.98607	0.0825852	140.917	1.68e-32	2.5e-31
Spag9	4329.06	1.31246	0.0926627	194.87	2.75e-44	5.77e-43
Arfgef2	1840.48	0.188295	0.101384	3.44858	0.0633063	0.099745
Urgcp	691.601	0.0949809	0.0948177	1.00413	0.316312	0.399658
Sgta	2177.81	0.20191	0.0765634	6.95117	0.00837646	0.0162628
Syt14	153.303	0.516204	0.174316	8.76773	0.00306607	0.00652567
Mcoln1	760.768	0.684512	0.0915239	55.7663	8.16e-14	5.32e-13
Clcn7	1871.42	0.881017	0.0784929	124.792	5.65e-29	7.43e-28
Eif3k	4387.83	0.191919	0.0809796	5.61272	0.0178306	0.0321563
Tef	464.267	0.237952	0.111378	4.56598	0.0326131	0.0554283
Asxl2	1504.31	0.313577	0.124875	6.2973	0.0120922	0.0226131
Rangrf	229.354	0.141808	0.136475	1.08108	0.298455	0.380322
Snrnp48	452.69	0.45629	0.109015	17.51	2.86e-05	8.37e-05
Ercc6	1592.29	0.891768	0.0885366	100.446	1.22e-23	1.32e-22
Otud1	48.4146	2.1914	0.320933	47.8222	4.67e-12	2.69e-11
Eif3a	27292.8	0.271201	0.0936679	8.37086	0.00381286	0.00794713
Slc25a36	869.696	0.161799	0.111617	2.10161	0.147144	0.207878
Spg21	2325.21	0.163753	0.0728386	5.05322	0.0245802	0.0429675
Tnrc6b	1162.41	0.198888	0.12795	2.41556	0.120135	0.174692
Otud3	226.416	0.665974	0.138209	23.2261	1.44e-06	4.95e-06
Taf1	2332.22	0.119337	0.108224	1.21572	0.270203	0.34943
