# Supplementary material for: TFEB and TFE3 regulate STING1-dependent immune responses by controlling type I interferon signaling
Source: Autophagy. 2025 Apr 20;21(9):2028–45. doi: 10.1080/15548627.2025.2487036 (PMC12363505; doi:10.1080/15548627.2025.2487036)
Supplement: Table S6.xlsx [file KAUP_A_2487036_SM9171.xlsx]

## Sheet: Sheet1
Table S6. Genes upredulated in tfeb tfe3 DKO iBMDMs (MSigDB Hallmark 2020)
Enrichment FDR	nGenes	Pathway Genes	Fold Enrichment	Pathway	URL	Genes
4.58e-33	44	200	12.0715	HALLMARK TNFA SIGNALING VIA NFKB	HTTP://WWW.GSEA-MSIGDB.ORG/GSEA/MSIGDB/CARDS/HALLMARK_TNFA_SIGNALING_VIA_NFKB	JUNB CXCL2 TNFAIP3 PTGS2 NFKB2 TNFAIP2 BIRC3 PLAUR ZFP36 ICAM1 EGR3 IL1B SOD2 IL1A RELB TRAF1 BTG2 SDC4 KDM6B NFKB1 LIF DUSP2 EHD1 IER2 NFKBIE PTGER4 SERPINE1 TNIP1 ID2 MCL1 CDKN1A IRF1 CXCL11 CSF1 TLR2 LDLR RNF19B DRAM1 PDE4B PLEK CD80 CCRL2 BCL3 KLF2
3.1e-26	38	200	10.4254	HALLMARK INFLAMMATORY RESPONSE	HTTP://WWW.GSEA-MSIGDB.ORG/GSEA/MSIGDB/CARDS/HALLMARK_INFLAMMATORY_RESPONSE	IL1A CCL22 CXCL11 CD40 IL1B TLR2 ICAM1 CCRL2 AQP9 PTGER4 LIF PLAUR NFKB1 ADGRE1 CSF1 LDLR GPR132 NLRP3 ADORA2B TLR1 SELL CDKN1A CYBB CD48 RHOG KCNJ2 SERPINE1 CCL24 PDE4B LCP2 CD14 BTG2 IL18RAP NOD2 C5AR1 EMP3 CLEC5A IRF1
4.43e-22	34	200	9.32799	HALLMARK INTERFERON GAMMA RESPONSE	HTTP://WWW.GSEA-MSIGDB.ORG/GSEA/MSIGDB/CARDS/HALLMARK_INTERFERON_GAMMA_RESPONSE	STAT1 IRF1 SP110 IRF8 PTGS2 CXCL11 SAMHD1 TNFAIP2 IFITM2 CASP1 ICAM1 JAK2 SOD2 PELI1 TXNIP PTPN6 SPPL2A IFI30 CD40 TRAFD1 LCP2 VAMP8 PDE4B MVP CFH TNFAIP3 CDKN1A NFKB1 IRF5 STAT3 CD74 CASP4 FAS OGFR
4.43e-22	34	200	9.32799	HALLMARK ALLOGRAFT REJECTION	HTTP://WWW.GSEA-MSIGDB.ORG/GSEA/MSIGDB/CARDS/HALLMARK_ALLOGRAFT_REJECTION	HCLS1 BCL10 CD80 TLR1 STAT1 SRGN CD74 CD40 BCL3 FAS PF4 SPI1 CTSS LCP2 ICAM1 CSF1 NLRP3 CCL22 IL1B RPS19 JAK2 MMP9 TLR2 IL2RG RPL39 LY86 FCGR2B GBP2 PTPN6 LIF IRF8 FGR IL18RAP RPL9
3.77e-14	26	200	7.13317	HALLMARK COMPLEMENT	HTTP://WWW.GSEA-MSIGDB.ORG/GSEA/MSIGDB/CARDS/HALLMARK_COMPLEMENT	SERPINE1 CTSS CASP1 PLEK PLAUR C3 CASP4 CTSC CFH FN1 PDGFB IRF1 ATOX1 LCP2 PRKCD ITGAM SH2B3 FYN JAK2 RHOG FCER1G EHD1 CP LIPA ME1 TNFAIP3
3.77e-14	26	200	7.13317	HALLMARK P53 PATHWAY	HTTP://WWW.GSEA-MSIGDB.ORG/GSEA/MSIGDB/CARDS/HALLMARK_P53_PATHWAY	CDKN1A BTG2 FAS DDIT4 TXNIP RALGDS CYFIP2 STOM CASP1 RPS27L FUCA1 EPHX1 DRAM1 CEBPA TRAFD1 TRIB3 VAMP8 LIF RPL36 RNF19B IL1A IFI30 GM2A RPS12 APP S100A4
3.53e-10	15	87	9.46043	HALLMARK IL6 JAK STAT3 SIGNALING	HTTP://WWW.GSEA-MSIGDB.ORG/GSEA/MSIGDB/CARDS/HALLMARK_IL6_JAK_STAT3_SIGNALING	STAT1 STAT3 IL2RG IL13RA1 TLR2 TNFRSF1A CRLF2 CD14 IL1B CSF1 PF4 FAS ITGA4 IRF1 CXCL11
7.04e-10	19	161	6.4754	HALLMARK APOPTOSIS	HTTP://WWW.GSEA-MSIGDB.ORG/GSEA/MSIGDB/CARDS/HALLMARK_APOPTOSIS	BIRC3 BCL2L11 MCL1 IL1B IL1A CDKN1A EGR3 FAS CASP4 IRF1 BTG2 CASP1 BCL10 IFNB1 APP SOD2 CD14 TXNIP GSTM1
7.04e-10	21	200	5.7614	HALLMARK KRAS SIGNALING UP	HTTP://WWW.GSEA-MSIGDB.ORG/GSEA/MSIGDB/CARDS/HALLMARK_KRAS_SIGNALING_UP	IRF8 BIRC3 TNFAIP3 MMP9 ETV1 TMEM176B LAPTM5 IL1B TRAF1 ID2 PLAUR LIF CFH PTGS2 LCP1 CTSS IL2RG FUCA1 ADAM17 FCER1G GPNMB
1.24e-08	14	97	7.91945	HALLMARK INTERFERON ALPHA RESPONSE	HTTP://WWW.GSEA-MSIGDB.ORG/GSEA/MSIGDB/CARDS/HALLMARK_INTERFERON_ALPHA_RESPONSE	SP110 GBP2 IRF1 IFITM2 CXCL11 CASP1 CD74 IFI30 CSF1 TXNIP SELL TRAFD1 CCRL2 OGFR
