# Supplementary material for: TFEB and TFE3 regulate STING1-dependent immune responses by controlling type I interferon signaling
Source: Autophagy. 2025 Apr 20;21(9):2028–45. doi: 10.1080/15548627.2025.2487036 (PMC12363505; doi:10.1080/15548627.2025.2487036)
Supplement: Table S5.xlsx [file KAUP_A_2487036_SM9170.xlsx]

## Sheet: Sheet1
Table S5. Genes downredulated in tfeb tfe3 DKO iBMDMs (GO Cellular Compartment)
Enrichment FDR	nGenes	Pathway Genes	Fold Enrichment	Pathway	URL	Genes
1.46e-07	55	926	2.37177	GO:0070161 anchoring junction	http://amigo.geneontology.org/amigo/term/GO:0070161	LASP1 NCKAP1 PABPC1 ACTN1 LIMS2 PVR FLT1 PDLIM1 GIT1 KRT18 GNA13 PLAU AHNAK ARHGAP22 NUMB FLNB TNS3 ITGAV DDR2 CAPN2 JUP FLRT2 ATP6V0C AFAP1 IGF2R TJP3 AMOTL2 PTK2B ITGB7 PGM5 DCHS1 PEAK1 PARD6B SYNE2 B4GALT1 NDRG1 KLHL24 FGFRL1 FLCN STX3 KRT8 PRKCH P2RX7 SGSM3 FHOD1 BCAR3 PDPK1 SH3KBP1 MYO1E FZD5 PIP5K1C SRC FMN1 CDC42BPB CNKSR1
9.73e-10	73	1232	2.3661	GO:0005768 endosome	http://amigo.geneontology.org/amigo/term/GO:0005768	PI4K2B EEA1 PLEKHM2 VPS26A RAB22A AOC3 STAMBPL1 DNAJC13 VPS37B LDLRAP1 UBAP1 TOM1L2 ENTHD1 IGF2R UVRAG DENND6B NEURL1B ATP6AP2 ATP6V0C GRN CTNS ZFYVE26 WDFY1 MICALL1 GRAP2 NDRG1 AVL9 UHRF1BP1L CD274 KDR KCNH1 DGKQ SNX30 FZD7 MFSD12 APBB2 TPP1 SLC38A9 PIP5K1C ZNRF1 SRC PSAP ANKRD13B DTNBP1 FLT1 PLIN3 AMOTL2 STAM2 CCDC93 ATP13A4 NUMB HAVCR2 SLC31A2 PML FURIN NPC1 ARL8A ANKRD50 FGD5 SQSTM1 CYB561A3 …
9.11e-07	52	901	2.30462	GO:0000323 lytic vacuole	http://amigo.geneontology.org/amigo/term/GO:0000323	CTNS ZFYVE26 CLCN7 AHNAK DNAJC13 NPC1 RPTOR ARL8A ATP6V1B2 MFSD12 CYB561A3 TLR3 ATP6V0C SLC29A3 RRAGC MFSD1 CTSB PSAP UVRAG TECPR1 ATP6AP2 SPAG9 GRN TFEB PLEKHM2 ABCD4 VPS26A FLCN SQSTM1 TPP1 STX3 SLC38A9 SRC FNIP1 SYT7 FNIP2 GLA ARSB IDUA CAPN2 HAP1 DPP7 ZNRF1 NBR1 TLR9 TMEM199 B4GALT1 VAT1 PADI2 C3AR1 MYO6 DYNC1H1
7.07e-09	79	1460	2.1607	GO:0012506 vesicle membrane	http://amigo.geneontology.org/amigo/term/GO:0012506	DTNBP1 ITPR3 PLEKHM2 ITPR2 DNAJC13 VPS37B UBAP1 ENTHD1 ATP6AP2 ATP6V0C PI4K2B SLC12A2 MICALL1 NDRG1 CD274 VPS26A SNX9 KCNH1 DGKQ FZD7 SGSM1 SLC38A9 PIP5K1C IGF2R TMEM199 SYT7 GPRC5A CTNS ATP2B1 EEA1 FNDC3A DMXL2 PLIN3 PTPRS CPE STAM2 REEP6 RAB22A ATP13A4 NUMB DENND4C PML FURIN NPC1 ARL8A SH3KBP1 ATP6V1B2 SNX30 MFSD12 CYB561A3 TLR3 STXBP5 DCSTAMP STX3 GPRC5B MAP6 ZNRF1 MYO6 SLC6A17 SLC29A3 ATG9B A…
2.84e-18	153	2849	2.14447	GO:0031410 cytoplasmic vesicle	http://amigo.geneontology.org/amigo/term/GO:0031410	SYT7 PI4K2B DTNBP1 ITPR3 EEA1 DENND3 AMOTL2 STAM2 PLEKHM2 VPS26A ITPR2 RAB22A SNX9 AOC3 DENND4C STAMBPL1 DNAJC13 VPS37B LDLRAP1 UBAP1 STX3 MAP6 HAP1 TOM1L2 ENTHD1 ARAP1 MYO6 IGF2R SLC6A17 UVRAG RUSC2 DENND6B NEURL1B ATP6AP2 ATP6V0C DVL2 GRN CTNS LPAR2 SLC12A2 ZFYVE26 ADD2 WDFY1 MICALL1 GRAP2 DMXL2 NDRG1 AVL9 UHRF1BP1L CCDC88A CD274 FGFRL1 KDR NUMB SPX HILPDA FURIN CMTM3 KCNH1 DGKQ SNX30 FZD7 MYO1…
2.84e-18	153	2851	2.14296	GO:0097708 intracellular vesicle	http://amigo.geneontology.org/amigo/term/GO:0097708	SYT7 PI4K2B DTNBP1 ITPR3 EEA1 DENND3 AMOTL2 STAM2 PLEKHM2 VPS26A ITPR2 RAB22A SNX9 AOC3 DENND4C STAMBPL1 DNAJC13 VPS37B LDLRAP1 UBAP1 STX3 MAP6 HAP1 TOM1L2 ENTHD1 ARAP1 MYO6 IGF2R SLC6A17 UVRAG RUSC2 DENND6B NEURL1B ATP6AP2 ATP6V0C DVL2 GRN CTNS LPAR2 SLC12A2 ZFYVE26 ADD2 WDFY1 MICALL1 GRAP2 DMXL2 NDRG1 AVL9 UHRF1BP1L CCDC88A CD274 FGFRL1 KDR NUMB SPX HILPDA FURIN CMTM3 KCNH1 DGKQ SNX30 FZD7 MYO1…
1.45e-08	77	1441	2.13377	GO:0030659 cytoplasmic vesicle membrane	http://amigo.geneontology.org/amigo/term/GO:0030659	DTNBP1 ITPR3 PLEKHM2 ITPR2 DNAJC13 VPS37B UBAP1 ENTHD1 ATP6AP2 ATP6V0C PI4K2B SLC12A2 MICALL1 NDRG1 CD274 VPS26A SNX9 KCNH1 FZD7 SGSM1 SLC38A9 PIP5K1C IGF2R TMEM199 SYT7 GPRC5A CTNS ATP2B1 EEA1 DMXL2 PLIN3 PTPRS CPE STAM2 REEP6 RAB22A ATP13A4 NUMB DENND4C PML FURIN NPC1 ARL8A SH3KBP1 ATP6V1B2 SNX30 MFSD12 CYB561A3 TLR3 STXBP5 DCSTAMP STX3 GPRC5B MAP6 ZNRF1 MYO6 SLC6A17 SLC29A3 ATG9B APLP2 B4GALT1…
6.54e-09	109	2316	1.87935	GO:0070062 extracellular exosome	http://amigo.geneontology.org/amigo/term/GO:0070062	SPAG9 SYT7 GPRC5A PRKCH GRN FUT8 CTNS RTN4R LAMA3 SYNE2 NCKAP1 SLC12A2 PABPC1 ATP2B1 ACTN1 COBLL1 APLP2 B4GALT1 LAT2 GNAS EEA1 GLA PLAT NDRG1 PTPRS MEGF8 WASL DNM1 LGALS3BP VAT1 CPE KRT18 SLC38A1 ARSB GNPDA1 PADI2 GNA13 CLU TNFRSF8 SCPEP1 TEX14 TNFSF10 PLAU NCKAP1L PARD6B RAB22A AHNAK IDUA DNAJB9 SH3BP4 SNX9 ANO1 FIGNL1 SLC37A2 LAMC1 FLNB ANGPTL2 UACA RBP4 DNAJC13 ITGAV ITGB7 VPS37B FURIN NPC1 AR…
7.81e-09	109	2342	1.85849	GO:1903561 extracellular vesicle	http://amigo.geneontology.org/amigo/term/GO:1903561	SPAG9 SYT7 GPRC5A PRKCH GRN FUT8 CTNS RTN4R LAMA3 SYNE2 NCKAP1 SLC12A2 PABPC1 ATP2B1 ACTN1 COBLL1 APLP2 B4GALT1 LAT2 GNAS EEA1 GLA PLAT NDRG1 PTPRS MEGF8 WASL DNM1 LGALS3BP VAT1 CPE KRT18 SLC38A1 ARSB GNPDA1 PADI2 GNA13 CLU TNFRSF8 SCPEP1 TEX14 TNFSF10 PLAU NCKAP1L PARD6B RAB22A AHNAK IDUA DNAJB9 SH3BP4 SNX9 ANO1 FIGNL1 SLC37A2 LAMC1 FLNB ANGPTL2 UACA RBP4 DNAJC13 ITGAV ITGB7 VPS37B FURIN NPC1 AR…
7.81e-09	109	2343	1.8577	GO:0043230 extracellular organelle	http://amigo.geneontology.org/amigo/term/GO:0043230	SPAG9 SYT7 GPRC5A PRKCH GRN FUT8 CTNS RTN4R LAMA3 SYNE2 NCKAP1 SLC12A2 PABPC1 ATP2B1 ACTN1 COBLL1 APLP2 B4GALT1 LAT2 GNAS EEA1 GLA PLAT NDRG1 PTPRS MEGF8 WASL DNM1 LGALS3BP VAT1 CPE KRT18 SLC38A1 ARSB GNPDA1 PADI2 GNA13 CLU TNFRSF8 SCPEP1 TEX14 TNFSF10 PLAU NCKAP1L PARD6B RAB22A AHNAK IDUA DNAJB9 SH3BP4 SNX9 ANO1 FIGNL1 SLC37A2 LAMC1 FLNB ANGPTL2 UACA RBP4 DNAJC13 ITGAV ITGB7 VPS37B FURIN NPC1 AR…
7.81e-09	109	2343	1.8577	GO:0065010 extracellular membrane-bounded organelle	http://amigo.geneontology.org/amigo/term/GO:0065010	SPAG9 SYT7 GPRC5A PRKCH GRN FUT8 CTNS RTN4R LAMA3 SYNE2 NCKAP1 SLC12A2 PABPC1 ATP2B1 ACTN1 COBLL1 APLP2 B4GALT1 LAT2 GNAS EEA1 GLA PLAT NDRG1 PTPRS MEGF8 WASL DNM1 LGALS3BP VAT1 CPE KRT18 SLC38A1 ARSB GNPDA1 PADI2 GNA13 CLU TNFRSF8 SCPEP1 TEX14 TNFSF10 PLAU NCKAP1L PARD6B RAB22A AHNAK IDUA DNAJB9 SH3BP4 SNX9 ANO1 FIGNL1 SLC37A2 LAMC1 FLNB ANGPTL2 UACA RBP4 DNAJC13 ITGAV ITGB7 VPS37B FURIN NPC1 AR…
5.12e-18	205	4466	1.83297	GO:0031982 vesicle	http://amigo.geneontology.org/amigo/term/GO:0031982	SPAG9 SYT7 GPRC5A PRKCH GRN FUT8 CTNS RTN4R LAMA3 SYNE2 NCKAP1 SLC12A2 PABPC1 ATP2B1 ACTN1 COBLL1 APLP2 B4GALT1 LAT2 GNAS EEA1 GLA PLAT NDRG1 PTPRS MEGF8 WASL DNM1 LGALS3BP VAT1 CPE KRT18 SLC38A1 ARSB GNPDA1 PADI2 GNA13 CLU TNFRSF8 SCPEP1 TEX14 TNFSF10 PLAU NCKAP1L PARD6B RAB22A AHNAK IDUA DNAJB9 SH3BP4 SNX9 ANO1 FIGNL1 SLC37A2 LAMC1 FLNB ANGPTL2 UACA RBP4 DNAJC13 ITGAV ITGB7 VPS37B FURIN NPC1 AR…
7.87e-08	104	2293	1.81113	GO:0030054 cell junction	http://amigo.geneontology.org/amigo/term/GO:0030054	LASP1 NCKAP1 PABPC1 ACTN1 LIMS2 PVR FLT1 PDLIM1 GIT1 KRT18 GNA13 PLAU AHNAK ARHGAP22 NUMB FLNB TNS3 ITGAV DDR2 CAPN2 JUP FLRT2 ATP6V0C AFAP1 IGF2R SYT7 DTNBP1 ADD2 TJP3 DNM1 AMOTL2 TANC1 PTK2B CPEB2 ITGB7 TIAM2 SCHIP1 PGM5 PTCHD1 DCHS1 STX3 PEAK1 SH2D5 SLC6A17 PARD6B SYNE2 ATP2B1 WDFY1 B4GALT1 DMXL2 NDRG1 SLC16A10 KLHL24 FGFRL1 MACF1 FLCN MLKL KRT8 SRC SMC5 PRKCH RAI14 RTN4R SLC4A8 HDAC4 RPS6KA2 …
8.27e-08	109	2452	1.77511	GO:0098588 bounding membrane of organelle	http://amigo.geneontology.org/amigo/term/GO:0098588	CTNS ZFYVE26 CLCN7 AHNAK DNAJC13 NPC1 RPTOR ARL8A ATP6V1B2 MFSD12 CYB561A3 TLR3 ATP6V0C SLC29A3 DTNBP1 ITPR3 VAT1 PLEKHM2 ABCD4 ITPR2 VPS37B FURIN SGMS2 UBAP1 ENTHD1 SLC35B4 TECPR1 ATP6AP2 SPAG9 GRN PI4K2B MICALL1 NDRG1 GNPTAB TFEB CD274 BBS9 VPS26A BBS4 KCNH1 UGCG UBC FLCN FZD7 SLC38A9 PIP5K1C IGF2R UVRAG FNIP1 TMEM199 SYT7 B4GALT7 MPHOSPH9 FNIP2 SYNE2 NDST1 ATP2B1 B4GALT1 PPP1R15A EEA1 FNDC3A P…
9.73e-10	170	4154	1.63419	GO:0031090 organelle membrane	http://amigo.geneontology.org/amigo/term/GO:0031090	CTNS ZFYVE26 CLCN7 AHNAK DNAJC13 NPC1 RPTOR ARL8A ATP6V1B2 MFSD12 CYB561A3 TLR3 ATP6V0C SLC29A3 GRAMD1B DTNBP1 P2RX7 ITPR3 CDS2 LPIN2 VAT1 PLEKHM2 ESYT2 ABCD4 ITPR2 INSIG2 SLC27A1 SLC37A2 VPS37B FURIN SLC37A3 SGMS2 DCSTAMP UBAP1 ENTHD1 INSIG1 SLC35B4 TECPR1 FMN1 ATP6AP2 SPAG9 GRN PI4K2B SYNE2 SLC12A2 NDST1 GNAS MICALL1 NDRG1 GNPTAB TFEB CD274 CLU BBS9 VPS26A CALU SNX9 BBS4 KCNH1 DGKQ UGCG UBC FLC…
