# Supplementary material for: TFEB and TFE3 regulate STING1-dependent immune responses by controlling type I interferon signaling
Source: Autophagy. 2025 Apr 20;21(9):2028–45. doi: 10.1080/15548627.2025.2487036 (PMC12363505; doi:10.1080/15548627.2025.2487036)
Supplement: Table S1.xlsx [file KAUP_A_2487036_SM9169.xlsx]

## Sheet: Sheet1
Table S1. RNA-seq analysis of iBMDMs treated with DMXAA for 3 h
gene	baseMean	log2FoldChange	lfcSE	stat	pvalue	padj
0610007P14Rik	804.853	0.127639	0.0942775	1.83349	0.175716	0.242623
0610009L18Rik	6.9626	2.11823	0.780134	7.6901	0.00555245	0.0111782
0610009O20Rik	1033.91	-0.425254	0.0958316	19.659	9.26e-06	2.87e-05
0610010F05Rik	893.674	-0.271854	0.0971496	7.83413	0.00512689	0.0103999
0610010K14Rik	385.565	-0.260989	0.114002	5.25412	0.0218949	0.0386214
0610011F06Rik	383.079	-0.329098	0.114788	8.23653	0.00410555	0.00850458
0610012G03Rik	550.179	0.349209	0.104091	11.2519	0.000795418	0.00188661
0610030E20Rik	879.607	-0.558464	0.0852203	42.9463	5.63e-11	2.95e-10
0610037L13Rik	310.148	0.117102	0.124952	0.879716	0.348279	0.433252
0610038B21Rik	4.59046	1.1011	0.881086	1.57362	0.209681	0.282012
1110002L01Rik	696.042	-0.909699	0.0954464	90.7761	1.61e-21	1.57e-20
1110004E09Rik	739.853	-0.610649	0.100188	37.0627	1.14e-09	5.41e-09
1110004F10Rik	2749.72	0.111957	0.0715224	2.45016	0.117513	0.171385
1110007C09Rik	844.796	1.12529	0.101042	122.544	1.76e-28	2.28e-27
1110008L16Rik	498.61	-0.340544	0.104886	10.5547	0.0011589	0.00266055
1110008P14Rik	344.503	1.42239	0.122173	135.36	2.75e-31	3.92e-30
1110012L19Rik	166.11	-0.22673	0.157894	2.0667	0.150547	0.212008
1110019D14Rik	35.6284	-0.999093	0.343873	8.52542	0.0035022	0.00736676
1110032A03Rik	66.0935	-0.319265	0.243212	1.72499	0.189053	0.258557
1110038F14Rik	385.037	0.136575	0.12237	1.24714	0.264099	0.342782
1110046J04Rik	19.7654	1.42649	0.452267	10.0529	0.00152107	0.00341548
1110051M20Rik	261.404	0.279639	0.134833	4.30482	0.0380045	0.0634631
1110059E24Rik	549.808	-0.12016	0.101732	1.39642	0.237324	0.313075
1110059G10Rik	168.474	-0.391726	0.159753	6.0432	0.01396	0.0257561
1110065P20Rik	186.33	0.251778	0.163274	2.37918	0.122962	0.178076
1190002F15Rik	86.3262	-0.60561	0.236783	6.55244	0.0104741	0.019839
1190002N15Rik	412.323	-0.720223	0.13849	27.0031	2.03e-07	7.7e-07
1190005I06Rik	4.96891	2.98625	1.24394	5.92034	0.014967	0.0274363
1190007I07Rik	174.861	-0.280679	0.153022	3.37567	0.0661657	0.103626
1200014J11Rik	993.127	-0.353011	0.0831213	18.0391	2.16e-05	6.43e-05
1300002E11Rik	52.5567	-0.331564	0.277298	1.44152	0.229894	0.304811
1500004A13Rik	12.9001	-1.82495	0.573176	10.6693	0.00108931	0.00251476
1500011B03Rik	258.749	0.192834	0.143617	1.80404	0.179225	0.24683
1500012F01Rik	2076.72	0.511785	0.0868042	34.6264	3.99e-09	1.79e-08
1600002H07Rik	178.752	-1.05802	0.164043	41.8945	9.63e-11	4.99e-10
1600010M07Rik	4.13567	1.58696	0.983725	2.63894	0.104273	0.154361
1600012H06Rik	354.18	0.586618	0.120415	23.7162	1.12e-06	3.88e-06
1600020E01Rik	53.9542	1.05018	0.279026	14.2012	0.000164268	0.000435869
1600023N17Rik	8.54837	1.39856	0.739266	3.58284	0.0583793	0.0927695
1700001G11Rik	3.08227	-1.11366	1.15705	0.931038	0.334593	0.419199
1700001K23Rik	1.89693	-3.09407	1.6798	3.57995	0.058481	0.0929195
1700001L05Rik	21.1189	0.584994	0.428854	1.86363	0.172206	0.238136
1700007L15Rik	42.7092	-0.540396	0.295008	3.38026	0.0659817	0.103421
1700010I14Rik	86.6567	-1.25285	0.239745	27.5723	1.51e-07	5.81e-07
1700012D14Rik	3.13935	1.71242	1.12743	2.35233	0.125096	0.180696
1700017B05Rik	2408.05	-1.27156	0.0760635	274.222	1.36e-61	4.2e-60
1700018L02Rik	3.64081	1.12431	1.03003	1.20075	0.273171	0.35245
1700019L03Rik	2.05381	3.60487	1.6399	5.14011	0.0233791	0.0410079
1700020I14Rik	554.588	-0.372251	0.136998	7.3827	0.00658541	0.0130708
1700021F05Rik	300.914	-0.587323	0.132381	19.7219	8.96e-06	2.79e-05
1700021K19Rik	502.085	-0.6019	0.105521	32.5804	1.14e-08	4.89e-08
1700024F13Rik	4.55133	1.33633	0.917094	2.15086	0.14249	0.202243
1700025G04Rik	1577.62	-0.485416	0.075282	41.5174	1.17e-10	6e-10
1700026L06Rik	42.1686	-0.806133	0.311063	6.75446	0.00935138	0.0179704
1700028E10Rik	2.57156	-1.86623	1.29339	2.20852	0.13725	0.195797
1700028J19Rik	33.7411	0.725901	0.35351	4.22334	0.0398715	0.0662525
1700030J22Rik	14.7346	1.10803	0.515243	4.64658	0.0311155	0.0531228
1700030K09Rik	225.879	-0.670848	0.138844	23.4748	1.27e-06	4.38e-06
1700034H15Rik	44.9243	0.301879	0.311615	0.94054	0.332139	0.416572
1700037H04Rik	1067.08	0.47489	0.0935797	25.6947	4e-07	1.46e-06
1700047I17Rik2	424.636	0.420566	0.120903	12.0888	0.000507257	0.00124343
1700052K11Rik	31.6355	-0.972238	0.384095	6.4279	0.0112342	0.0211412
1700061G19Rik	37.4589	-0.616883	0.31138	3.96462	0.0464661	0.0758621
1700066M21Rik	221.883	-1.06082	0.149034	51.054	8.99e-13	5.47e-12
1700084E18Rik	4.09703	2.58898	1.09401	6.00198	0.0142898	0.0263117
1700086O06Rik	120.194	-0.509853	0.192718	7.0161	0.00807801	0.015743
1700088E04Rik	10.9537	1.76229	0.612214	8.45448	0.00364146	0.00763086
1700092M07Rik	3.48789	1.60799	1.06398	2.32863	0.127014	0.183094
1700094D03Rik	113.341	1.06073	0.200667	27.9324	1.26e-07	4.87e-07
1700101E01Rik	3.38867	-1.75033	1.13939	2.44267	0.118075	0.172088
1700102P08Rik	8.22593	2.19827	0.739542	9.18181	0.00244432	0.005291
1700112E06Rik	5.61197	1.56758	0.880777	3.21078	0.0731545	0.113173
1700113A16Rik	16.0964	-0.99716	0.492312	4.13973	0.0418878	0.0692257
1700123M08Rik	10.761	-0.682965	0.583534	1.38587	0.239104	0.315131
1700123O20Rik	562.051	-0.105583	0.0974467	1.17538	0.278299	0.358417
1810008I18Rik	36.3544	-1.0555	0.324046	10.8029	0.0010134	0.0023531
1810011H11Rik	120.867	-2.8746	0.229028	176.978	2.21e-40	4.16e-39
1810011O10Rik	54.1598	-0.562467	0.268017	4.41883	0.0355443	0.0598071
1810013L24Rik	1686.4	0.948938	0.0840702	126.024	3.04e-29	4.03e-28
1810014B01Rik	169.372	-0.573693	0.157826	13.2816	0.000268017	0.00068669
1810026J23Rik	1044.33	-0.183686	0.0835815	4.83131	0.0279473	0.0483585
1810030O07Rik	1489.63	-0.186245	0.0749108	6.18335	0.0128958	0.023941
1810032O08Rik	330.491	0.550747	0.133064	17.1062	3.53e-05	0.000102539
1810034E14Rik	7.4175	0.624272	0.675027	0.857603	0.35441	0.439555
1810037I17Rik	420.269	0.292095	0.112995	6.68431	0.00972653	0.0185881
1810043G02Rik	178.432	0.297639	0.161601	3.39478	0.0654031	0.10267
1810043H04Rik	162.823	0.186808	0.157437	1.40965	0.235115	0.310672
1810055G02Rik	997.049	0.610843	0.0836717	53.1556	3.08e-13	1.94e-12
1810058I24Rik	845.898	0.277615	0.0913234	9.23847	0.00236982	0.00514452
1810062G17Rik	9.57794	-1.48867	0.675679	4.94536	0.0261608	0.0455007
2010001A14Rik	17.4513	0.921469	0.503087	3.36247	0.0666981	0.104319
2010005H15Rik	1133.97	1.85455	0.115757	246.215	1.74e-55	4.73e-54
2010012O05Rik	234.331	0.14316	0.141813	1.02114	0.312249	0.395343
2010107E04Rik	824.128	0.314821	0.100163	9.87176	0.00167835	0.00374174
2010109I03Rik	7.79789	-0.736815	0.731365	1.03097	0.30993	0.392872
2010111I01Rik	247.592	-0.34744	0.148281	5.50752	0.0189349	0.0338666
2010204K13Rik	108.116	0.53737	0.190167	7.99465	0.00469157	0.00958932
2010300C02Rik	1711.81	-0.226966	0.0793128	8.18406	0.00422601	0.00873154
2010315B03Rik	107.582	-0.547201	0.21495	6.48986	0.0108491	0.0204859
2010320M18Rik	77.6754	0.389277	0.218536	3.17881	0.074599	0.115097
2210016F16Rik	105.956	-1.31948	0.214637	38.3076	6.04e-10	2.93e-09
2210016L21Rik	539.734	-0.19044	0.108199	3.09794	0.0783912	0.120258
2210018M11Rik	725.653	0.255423	0.10731	5.66487	0.017308	0.0313021
2210404O09Rik	105.815	-0.91919	0.209262	19.3683	1.08e-05	3.31e-05
2210406O10Rik	14.0282	-0.728456	0.517047	2.00273	0.157016	0.219836
2210408F21Rik	38.1686	0.601217	0.317835	3.58339	0.05836	0.0927503
2300009A05Rik	91.6589	0.706583	0.208817	11.4693	0.00070757	0.00169299
2310009B15Rik	220.08	0.148672	0.154951	0.921265	0.337143	0.421981
2310011J03Rik	595.791	-0.137782	0.103058	1.78698	0.181294	0.24925
2310015A10Rik	79.5794	-0.390293	0.220831	3.1427	0.0762674	0.117351
2310022B05Rik	962.856	1.14963	0.0890478	164.95	9.38e-38	1.66e-36
2310033P09Rik	268.699	-0.144562	0.145378	0.987855	0.320267	0.403898
2310034G01Rik	16.3229	-0.431436	0.47026	0.846139	0.357647	0.442926
2310035C23Rik	954.537	0.121301	0.0997201	1.47985	0.223798	0.297809
2310036O22Rik	2217.85	-0.123364	0.0735075	2.81577	0.0933422	0.140221
2310039H08Rik	360.204	0.266707	0.129462	4.24443	0.0393793	0.0655451
2310040G24Rik	18.727	-1.88867	0.488031	15.732	7.3e-05	0.000202983
2310047M10Rik	243.235	0.795291	0.146079	29.5705	5.39e-08	2.16e-07
2310057M21Rik	338.742	-0.22642	0.122574	3.41589	0.0645716	0.101576
2310061I04Rik	685.941	0.337429	0.0941704	12.8343	0.000340319	0.000858878
2310067B10Rik	762.243	0.194568	0.0897058	4.70622	0.0300536	0.0515366
2410002F23Rik	2382.81	0.341606	0.102104	11.1718	0.000830497	0.00196074
2410006H16Rik	1693.03	0.181455	0.097859	3.43608	0.0637867	0.100452
2410015M20Rik	615.728	0.143778	0.0985581	2.12985	0.144455	0.204689
2410016O06Rik	1304.57	-0.478335	0.0801704	35.5592	2.47e-09	1.13e-08
2410089E03Rik	758.513	0.643797	0.110274	33.9478	5.66e-09	2.5e-08
2410127L17Rik	1654.29	-0.17058	0.0777144	4.82052	0.0281229	0.0486228
2410131K14Rik	537.127	-0.0849469	0.0985873	0.744131	0.388341	0.474832
2510003B16Rik	8.83927	-0.745876	0.656538	1.31042	0.252318	0.329899
2510039O18Rik	1865.72	0.267702	0.0857417	9.73979	0.00180321	0.00399923
2610001J05Rik	736.118	-0.96831	0.103492	87.0232	1.07e-20	1.01e-19
2610002M06Rik	492.369	-0.227564	0.112794	4.07191	0.043602	0.0716887
2610005L07Rik	1150.01	-0.193763	0.107736	3.23419	0.0721161	0.111715
2610008E11Rik	123.364	-1.48905	0.192024	61.4357	4.57e-15	3.23e-14
2610015P09Rik	281.682	-0.189095	0.139722	1.8319	0.175903	0.242829
2610020C07Rik	11.6588	-0.7363	0.576317	1.64289	0.19993	0.270519
2610035F20Rik	4.98573	0.906957	0.874679	1.07976	0.298751	0.38066
2610044O15Rik8	73.692	-0.666141	0.234833	8.09411	0.00444093	0.00911967
2610301B20Rik	367.997	-0.227251	0.115701	3.86773	0.0492229	0.079854
2610305D13Rik	83.5064	-0.703292	0.226807	9.6459	0.00189775	0.00418642
2610306M01Rik	27.5787	-0.478499	0.408702	1.36936	0.241921	0.318255
2610507B11Rik	5991.8	0.133817	0.0775708	2.97526	0.0845468	0.128653
2610507I01Rik	146.512	-0.529929	0.173784	9.32159	0.0022647	0.00493304
2700029M09Rik	735.997	-0.127939	0.0933474	1.87848	0.170507	0.236042
2700038G22Rik	221.104	-0.279227	0.189902	2.16161	0.141497	0.201164
2700049A03Rik	290.779	-0.436663	0.136145	10.3068	0.00132544	0.00300944
2700060E02Rik	3426.64	-0.224627	0.0804525	7.78836	0.0052584	0.0106397
2700062C07Rik	328.83	-0.66843	0.130352	26.3091	2.91e-07	1.08e-06
2700081O15Rik	973.976	0.811896	0.0907183	79.6558	4.46e-19	3.91e-18
2700094K13Rik	446.787	-0.371249	0.144898	6.55337	0.0104686	0.0198346
2700097O09Rik	103.807	0.176569	0.194563	0.824476	0.363875	0.448909
2810002D19Rik	152.122	0.336657	0.168806	3.98028	0.0460358	0.0752266
2810004N23Rik	944.127	-0.469704	0.0886503	28.0522	1.18e-07	4.59e-07
2810006K23Rik	158.072	-0.774592	0.174415	19.8158	8.53e-06	2.66e-05
2810013P06Rik	148.22	-0.228452	0.178201	1.64336	0.199865	0.270485
2810021J22Rik	7.6204	0.583184	0.671996	0.755655	0.384692	0.470955
2810025M15Rik	386.635	0.592145	0.129248	20.9315	4.76e-06	1.54e-05
2810403A07Rik	2505.06	0.712053	0.0756957	87.8641	7.01e-21	6.63e-20
2810408A11Rik	4.24225	-1.0904	0.958065	1.31056	0.252293	0.329899
2810408I11Rik	102.865	0.351286	0.212764	2.72937	0.098518	0.146962
2810410L24Rik	9.92286	-0.720547	0.637223	1.28783	0.256449	0.334582
2810417H13Rik	1538.93	-1.73452	0.0911934	351.398	2.1e-78	8.91e-77
2810474O19Rik	1751.52	0.759259	0.10294	53.9335	2.07e-13	1.32e-12
2900026A02Rik	1227.03	-0.525433	0.0958781	29.962	4.41e-08	1.78e-07
2900041M22Rik	29.0348	-1.22303	0.370868	11.0718	0.000876486	0.00205831
2900060B14Rik	9.19001	4.33953	0.997825	26.82	2.23e-07	8.42e-07
2900097C17Rik	5534.79	0.23845	0.0729326	10.679	0.00108357	0.00250241
3000002C10Rik	63.4353	-0.516862	0.259318	3.98687	0.0458561	0.0749521
3010026O09Rik	103.584	-1.67547	0.210155	65.5258	5.74e-16	4.3e-15
3110001I22Rik	109.667	0.205715	0.186529	1.21842	0.26967	0.348918
3110009E18Rik	67.1178	0.236431	0.23795	0.989318	0.319909	0.403486
3110040N11Rik	140.137	-0.314141	0.175487	3.20693	0.0733268	0.113385
3110043O21Rik	760.051	0.619486	0.0964003	41.1859	1.38e-10	7.06e-10
3110052M02Rik	7.26329	-0.938581	0.728326	1.67742	0.195268	0.265498
3110056K07Rik	64.2651	0.549265	0.241221	5.19385	0.022667	0.0398461
3110057O12Rik	41.597	-0.370278	0.299702	1.52998	0.216115	0.289147
3110062M04Rik	171.658	-0.774802	0.160675	23.3727	1.33e-06	4.6e-06
3300005D01Rik	383.058	0.17559	0.125413	1.96139	0.161365	0.225162
3830406C13Rik	221.985	-0.457111	0.145477	9.89696	0.00165552	0.00369471
4632415L05Rik	421.916	-0.775255	0.117134	43.807	3.62e-11	1.94e-10
4632428N05Rik	247.219	-1.31457	0.14033	88.7523	4.47e-21	4.26e-20
4732471J01Rik	12.2828	1.29742	0.568495	5.23594	0.0221248	0.038984
4732491K20Rik	10.6207	-1.62452	0.627577	6.97603	0.00826084	0.0160602
4831440E17Rik	17.9517	-1.12861	0.468938	5.90077	0.0151343	0.0277113
4833417C18Rik	22.1248	-0.830247	0.420808	3.95056	0.0468557	0.0764592
4833439L19Rik	1427.47	0.332697	0.0817948	16.5282	4.79e-05	0.000136658
4921507P07Rik	33.575	-0.695168	0.340303	4.22116	0.0399229	0.0663206
4921524J17Rik	310.068	-0.222888	0.125615	3.1518	0.0758433	0.116769
4930402H24Rik	355.233	-0.163644	0.143041	1.31147	0.252128	0.329752
4930413G21Rik	2.72374	1.07873	1.15852	0.872516	0.35026	0.43525
4930427A07Rik	507.382	-1.13314	0.121527	86.4154	1.46e-20	1.37e-19
4930429B21Rik	3.51157	-1.43566	1.10008	1.74632	0.18634	0.255329
4930431P03Rik	2.55496	3.94227	1.55058	7.06369	0.00786616	0.015384
4930432K21Rik	231.353	-0.439181	0.141447	9.65396	0.00188944	0.00416988
4930447F24Rik	23.5903	0.673797	0.389354	3.00123	0.0832012	0.126892
4930453N24Rik	612.542	0.201156	0.0964801	4.34954	0.0370189	0.0619951
4930461G14Rik	12.029	0.71164	0.548403	1.68837	0.193815	0.263991
4930480K23Rik	15.6151	-0.876017	0.503144	3.056	0.0804393	0.123105
4930481A15Rik	6.3819	-0.855501	0.743599	1.3395	0.247122	0.324313
4930483J18Rik	1.85992	-3.01496	1.67229	3.26916	0.0705937	0.109639
4930503L19Rik	364.138	-0.224153	0.115276	3.79401	0.0514363	0.0830346
4930509E16Rik	23.2444	-1.41838	0.427988	11.197	0.000819301	0.00193609
4930512J16Rik	8.92239	-3.44602	0.911497	17.8706	2.36e-05	6.99e-05
4930515G01Rik	10.6564	-0.747283	0.610648	1.50836	0.21939	0.292886
4930520O04Rik	45.0554	-1.9502	0.335688	35.0174	3.27e-09	1.47e-08
4930523C07Rik	9.80425	3.39472	0.840709	18.3892	1.8e-05	5.4e-05
4930526I15Rik	152.088	0.988086	0.169635	33.9719	5.59e-09	2.47e-08
4930542D17Rik	3.2258	1.836	1.15794	2.57848	0.108325	0.159438
4930550C14Rik	6.28922	0.647794	0.757662	0.73379	0.391657	0.47834
4930552P12Rik	2.25695	3.77789	1.65708	5.5172	0.0188303	0.0337408
4930558J18Rik	26.7955	-1.57081	0.393385	16.5279	4.79e-05	0.000136658
4930563E22Rik	7.5384	-0.861669	0.698985	1.53189	0.215829	0.288975
4930577N17Rik	17.7824	-1.21264	0.488446	6.24059	0.0124855	0.0232501
4930579G24Rik	262.008	-0.323734	0.140078	5.35073	0.0207136	0.0367502
4930581F22Rik	43.6408	0.814181	0.308258	6.98059	0.00823986	0.0160219
4930595D18Rik	2.71082	1.11272	1.17624	0.902976	0.341985	0.427248
4931406C07Rik	317.502	0.350183	0.132269	7.00749	0.00811695	0.0158117
4931406P16Rik	1287.35	0.108893	0.0987578	1.21614	0.270119	0.349365
4931414P19Rik	101.779	-1.00441	0.202048	25.0017	5.73e-07	2.07e-06
4931440P22Rik	13.3904	0.481922	0.507867	0.903153	0.341938	0.427248
4932416H05Rik	40.126	-0.647025	0.308002	4.44561	0.0349911	0.0589537
4932438A13Rik	1670.2	0.580349	0.134329	18.5606	1.65e-05	4.95e-05
4932438H23Rik	7.65651	-1.29466	0.729216	3.24021	0.0718516	0.111359
4932441J04Rik	2.48903	1.67725	1.27947	1.74425	0.186602	0.25556
4933404O12Rik	114.974	-1.41779	0.204397	48.9028	2.69e-12	1.58e-11
4933407K13Rik	71.3506	0.24283	0.228182	1.1348	0.286754	0.367716
4933408B17Rik	2.59749	1.33531	1.17764	1.30013	0.25419	0.332075
4933412E12Rik	50.7076	2.15443	0.294393	55.7006	8.44e-14	5.49e-13
4933417D19Rik	2.91845	2.46311	1.26057	4.04635	0.0442671	0.0726236
4933421O10Rik	56.2579	-0.3891	0.264278	2.18208	0.139625	0.198791
4933427D14Rik	492.797	0.0975959	0.105331	0.859126	0.353983	0.439111
4933430I17Rik	14.5038	0.632987	0.492276	1.65755	0.197934	0.268382
4933431E20Rik	15.1749	-0.854964	0.531821	2.61459	0.105885	0.15645
4933432I03Rik	19.7262	3.38033	0.575607	39.5585	3.18e-10	1.58e-09
4933433G15Rik	2.45385	1.26804	1.24786	1.04329	0.307057	0.389684
4933433H22Rik	2.43349	4.91757	1.6029	9.70898	0.00183369	0.0040577
4933434E20Rik	1985.88	-0.172645	0.077937	4.90527	0.0267748	0.046452
4933439C10Rik	198.333	1.13172	0.166555	45.9876	1.19e-11	6.62e-11
4933439K11Rik	10.5232	0.521712	0.595871	0.769687	0.380314	0.466175
5031410I06Rik	11.9309	-0.795105	0.646173	1.53681	0.215093	0.28808
5031414D18Rik	13.8613	-6.07624	1.25703	47.7345	4.88e-12	2.8e-11
5031425E22Rik	97.374	0.272717	0.210573	1.6789	0.195071	0.265342
5031434O11Rik	3.74929	2.87768	1.19857	6.28671	0.0121647	0.0227221
5031439G07Rik	2395.8	-0.249881	0.0731875	11.6542	0.000640571	0.00154277
5033406O09Rik	48.9567	-0.557955	0.294021	3.62644	0.0568685	0.0906385
5430402O13Rik	3.48215	1.29916	1.03155	1.60619	0.205028	0.276537
5430425K12Rik	12.2632	-1.38744	0.614063	5.19743	0.0226203	0.039775
5430427O19Rik	211.341	-0.219886	0.147834	2.22186	0.136069	0.194419
5530601H04Rik	88.8387	-0.507147	0.226426	5.0439	0.0247128	0.0431758
5730405O15Rik	3.02401	-1.24585	1.28907	0.952433	0.329101	0.413328
5730408K05Rik	133.532	2.02009	0.220352	83.3657	6.82e-20	6.16e-19
5730455P16Rik	451.289	-0.41186	0.118537	12.0942	0.000505781	0.00124053
5730559C18Rik	1.77051	-4.08354	1.72044	5.9115	0.0150423	0.0275547
5830415F09Rik	279.051	-0.396344	0.129723	9.34819	0.00223206	0.00487022
5830416I19Rik	3.09724	3.23667	1.38502	6.23075	0.012555	0.023366
5830416P10Rik	49.0604	-0.471508	0.304977	2.39133	0.12201	0.176937
5830417I10Rik	2232.61	-0.169359	0.0754335	5.04154	0.0247464	0.0432286
5830454E08Rik	9.47694	0.522855	0.621109	0.710532	0.399267	0.486012
5830473C10Rik	1.5062	-2.71406	1.74296	2.529	0.111771	0.163878
6230400D17Rik	11.466	0.604133	0.597497	1.02565	0.311182	0.39403
6330408A02Rik	102.324	-0.398118	0.19858	4.03448	0.0445793	0.0730914
6330416G13Rik	386.768	-0.181712	0.112409	2.61449	0.105892	0.15645
6330418K02Rik	16.8811	-0.950177	0.483343	3.89475	0.0484373	0.078739
6330549D23Rik	80.5321	-1.27836	0.23925	28.8809	7.7e-08	3.05e-07
6430531B16Rik	24.6749	0.831683	0.413528	4.04951	0.0441842	0.0725315
6430548M08Rik	74.1004	-2.4442	0.266467	91.9082	9.08e-22	8.99e-21
6430562O15Rik	20.8873	1.39613	0.431281	10.6149	0.00112182	0.00258098
6430706D22Rik	4131.63	-0.997946	0.0737854	180.177	4.43e-41	8.48e-40
6820431F20Rik	2775.62	-0.336747	0.0846875	15.788	7.08e-05	0.000197268
8030462N17Rik	539.17	0.15203	0.124636	1.4883	0.22248	0.296301
8430419L09Rik	549.116	-1.25686	0.109836	130.68	2.91e-30	3.98e-29
9030025P20Rik	51.2681	-0.455924	0.275558	2.74813	0.0973682	0.145434
9030617O03Rik	454.233	-0.694038	0.109107	40.5321	1.93e-10	9.76e-10
9030624J02Rik	2340.75	0.247472	0.0718833	11.8454	0.00057804	0.00140351
9130008F23Rik	62.6056	0.426309	0.25062	2.89665	0.088764	0.134257
9130011E15Rik	598.677	-0.0814361	0.0976176	0.697372	0.403668	0.490437
9130019O22Rik	2.34648	2.79363	1.48064	3.87168	0.0491074	0.079707
9130023H24Rik	80.6834	-0.95633	0.226509	18.0308	2.17e-05	6.45e-05
9130024F11Rik	20.9201	1.14895	0.426966	7.27347	0.00699807	0.0138064
9130221H12Rik	141.189	-0.759293	0.172596	19.4737	1.02e-05	3.15e-05
9130230L23Rik	10.8783	2.85224	0.692911	18.5743	1.63e-05	4.92e-05
9130401M01Rik	730.047	-0.370403	0.101483	13.3159	0.000263159	0.000675459
9230102O04Rik	13.2945	0.510532	0.524771	0.948821	0.33002	0.41432
9230114K14Rik	15.9778	-0.95407	0.50243	3.65464	0.0559133	0.0893385
9230116L04Rik	2.71082	1.11272	1.17624	0.902976	0.341985	0.427248
9330020H09Rik	75.9875	0.439159	0.235984	3.46573	0.062653	0.0988007
9330102E08Rik	2.7868	1.95113	1.21919	2.64886	0.103624	0.153489
9330133O14Rik	62.2025	-0.585235	0.244444	5.76729	0.0163272	0.0296916
9330159M07Rik	106.887	0.884589	0.189682	21.813	3.01e-06	9.94e-06
9330175E14Rik	14.1752	1.34524	0.56256	5.75399	0.0164512	0.0298707
9430015G10Rik	333.727	-0.511729	0.136	14.1508	0.000168727	0.000446776
9430016H08Rik	584.138	-0.196204	0.101784	3.7191	0.0537933	0.086339
9430020K01Rik	304.445	0.251589	0.13837	3.30709	0.0689814	0.107431
9430037G07Rik	22.8406	0.58782	0.431542	1.86119	0.172488	0.238499
9430038I01Rik	48.9672	0.229062	0.272228	0.709557	0.399591	0.486359
9430091E24Rik	40.2689	0.286495	0.303781	0.891682	0.345022	0.430119
9530082P21Rik	15.0289	-1.47109	0.525476	8.04597	0.00456051	0.00934575
9630028I04Rik	16.8539	-2.07673	0.534732	15.9396	6.54e-05	0.000182837
9830147E19Rik	3.22627	2.16792	1.13152	3.85182	0.0496922	0.080488
9930012K11Rik	85.0076	-1.86771	0.240072	62.7119	2.39e-15	1.72e-14
9930014A18Rik	213.704	-1.03119	0.157451	43.0281	5.4e-11	2.84e-10
9930021J03Rik	1210.38	1.14262	0.115528	96.0674	1.11e-22	1.14e-21
9930104L06Rik	227.706	-0.765902	0.156054	24.1461	8.93e-07	3.15e-06
9930111J21Rik1	410.595	-0.953228	0.175335	29.2845	6.25e-08	2.49e-07
9930111J21Rik2	89.4	-2.7877	0.616525	18.5526	1.65e-05	4.97e-05
A130010J15Rik	473.019	-0.905733	0.108482	69.8613	6.36e-17	5.01e-16
A230020J21Rik	3.5989	1.04884	1.01218	1.07914	0.298891	0.380801
A230046K03Rik	1581.65	0.432543	0.107144	16.2554	5.54e-05	0.000156193
A230050P20Rik	1112.65	0.0847469	0.102205	0.687924	0.406872	0.493533
A330040F15Rik	2.51591	1.2403	1.21912	1.04173	0.30742	0.390038
A330069E16Rik	15.4273	1.14478	0.522472	4.81531	0.028208	0.0487502
A3galt2	4.37047	2.70837	1.06818	6.98449	0.00822188	0.0159918
A430005L14Rik	299.136	-1.16813	0.133854	76.4645	2.24e-18	1.92e-17
A430033K04Rik	83.5445	-2.0041	0.242198	71.6804	2.53e-17	2.03e-16
A430046D13Rik	38.5995	-0.910119	0.321166	8.14573	0.00431627	0.0088922
A430078G23Rik	21.4484	-3.7138	0.633175	43.9461	3.38e-11	1.81e-10
A430093F15Rik	19.9555	-3.27006	0.599302	35.5215	2.52e-09	1.15e-08
A430105I19Rik	5.47925	-1.64978	0.909338	3.39404	0.0654325	0.102703
A530032D15Rik	107.5	2.33783	0.218972	117.592	2.13e-27	2.64e-26
A530064D06Rik	1.98574	-2.12544	1.50017	2.178	0.139996	0.199274
A630001G21Rik	424.942	-0.134666	0.119777	1.26562	0.260591	0.338813
A630019I02Rik	5.67135	-5.76694	1.35457	22.146	2.53e-06	8.43e-06
A630033H20Rik	139.855	1.71343	0.217404	61.462	4.51e-15	3.2e-14
A630066F11Rik	24.6126	-1.07954	0.408682	7.08402	0.00777745	0.0152245
A630072M18Rik	532.304	3.64702	0.134291	777.139	5.04e-171	6.27e-169
A630089N07Rik	120.197	-0.678449	0.211763	10.2924	0.00133582	0.00303033
A730008H23Rik	785.408	-1.4282	0.127716	122.43	1.86e-28	2.4e-27
A730090H04Rik	45.2771	-1.03318	0.30469	11.631	0.00064863	0.0015613
A830010M20Rik	178.476	-1.03659	0.171094	36.8573	1.27e-09	5.99e-09
A830080D01Rik	383.632	-0.150109	0.11671	1.65649	0.198078	0.268521
A830082N09Rik	9.18342	-0.774573	0.623575	1.5626	0.211285	0.283693
A930013F10Rik	19.696	0.518027	0.423984	1.49636	0.221233	0.294916
A930015D03Rik	31.3548	2.03628	0.381862	29.1437	6.72e-08	2.67e-07
A930016O22Rik	20.8206	-1.05056	0.429171	6.0877	0.0136126	0.0251734
A930024E05Rik	11.5967	-0.735426	0.567531	1.69487	0.192961	0.263059
AA388235	155.26	-0.339376	0.164119	4.28651	0.0384159	0.0640832
AA414768	427.195	0.728917	0.109577	44.1911	2.98e-11	1.6e-10
AA415398	20.7848	0.903352	0.466489	3.75137	0.0527643	0.0848362
AA467197	94.882	6.74493	0.615414	355.646	2.5e-79	1.09e-77
AA986860	6.46125	1.91609	0.831616	5.39096	0.0202413	0.0359871
Aaas	1535.54	-0.804311	0.0791164	102.773	3.76e-24	4.14e-23
Aacs	1700.62	0.317658	0.0813563	15.2292	9.52e-05	0.000260593
Aaed1	175.547	-0.410627	0.160394	6.57856	0.0103214	0.0195963
Aagab	917.956	0.268335	0.0865676	9.60663	0.00193876	0.00426808
Aak1	1149.27	0.429318	0.117508	13.3171	0.000262999	0.000675185
Aamp	4387.73	0.369272	0.0703254	27.5091	1.56e-07	5.99e-07
Aar2	1552.77	1.882	0.0890381	430.418	1.32e-95	7.24e-94
Aars	11478.1	0.266826	0.0609685	19.1288	1.22e-05	3.73e-05
Aars2	494.192	0.643595	0.102717	39.2098	3.81e-10	1.88e-09
Aarsd1	1631.21	-0.522066	0.0815524	40.8598	1.64e-10	8.3e-10
Aasdhppt	600.106	-0.397153	0.102094	15.1398	9.98e-05	0.000272408
Aatk	302.363	1.08292	0.125764	74.087	7.47e-18	6.17e-17
AB124611	633.973	-1.28307	0.10738	141.892	1.03e-32	1.54e-31
Abca1	392.615	-1.45465	0.166339	75.1444	4.38e-18	3.66e-17
Abca12	6.0654	-0.930145	0.827557	1.27236	0.259325	0.33751
Abca13	37.1954	-2.02975	0.357921	33.9726	5.59e-09	2.47e-08
Abca2	2356.8	0.611806	0.0831026	53.9203	2.09e-13	1.33e-12
Abca3	880.443	0.410657	0.0934145	19.3062	1.11e-05	3.42e-05
Abca5	282.494	1.14284	0.164627	47.7504	4.84e-12	2.78e-11
Abca6	14.556	-0.504365	0.504272	1.00815	0.315346	0.398554
Abca7	820.986	0.708441	0.100272	49.6897	1.8e-12	1.07e-11
Abca8b	114.715	-0.365458	0.199309	3.3787	0.0660443	0.103486
Abca9	53.3835	-3.2528	0.358977	99.4207	2.04e-23	2.2e-22
Abcb10	428.854	0.263284	0.113243	5.40721	0.0200537	0.0357031
Abcb11	59.7441	1.01335	0.278503	13.2316	0.000275265	0.000703992
Abcb1a	90.5953	5.54631	0.439384	307.741	6.78e-69	2.45e-67
Abcb1b	1853.16	0.124851	0.0867898	2.06917	0.150304	0.211688
Abcb4	126.383	-0.541211	0.189213	8.20572	0.00417585	0.00864044
Abcb6	646.312	-0.228172	0.0961386	5.63684	0.0175868	0.0317659
Abcb7	1525.4	-0.583003	0.0949434	37.5558	8.88e-10	4.23e-09
Abcc1	5627.16	0.580024	0.0802218	51.975	5.62e-13	3.47e-12
Abcc10	118.762	0.500256	0.198714	6.34463	0.0117737	0.0220723
Abcc3	295.582	0.983932	0.134719	53.1774	3.05e-13	1.92e-12
Abcc4	2221.42	0.208844	0.0988543	4.46067	0.034684	0.0584889
Abcc5	849.658	1.18172	0.100061	137.789	8.1e-32	1.18e-30
Abcd1	405.622	0.290367	0.109581	7.02493	0.00803825	0.0156822
Abcd3	1910.68	-0.220592	0.0861588	6.55306	0.0104704	0.0198351
Abcd4	1620.94	1.21695	0.0854354	199.31	2.95e-45	6.38e-44
Abce1	8452.82	-0.149864	0.0802112	3.48934	0.0617651	0.0975568
Abcf2	5435.99	-0.285876	0.0693381	16.9757	3.79e-05	0.000109515
Abcg1	955.489	-1.83445	0.0893032	419.331	3.41e-93	1.83e-91
Abcg2	26.5784	1.21739	0.376451	10.546	0.00116443	0.00267276
Abcg4	53.5864	1.79455	0.285304	40.301	2.18e-10	1.1e-09
Abhd1	16.991	-0.741879	0.497804	2.23918	0.134552	0.192531
Abhd10	254.597	-0.221722	0.132701	2.79435	0.0945971	0.141957
Abhd11	1374.93	0.231694	0.101562	5.20089	0.0225753	0.0397013
Abhd12	913.932	0.159624	0.0914129	3.04978	0.0807479	0.123503
Abhd13	895.815	0.261675	0.0907385	8.3162	0.00392931	0.00817122
Abhd14a	381.279	-0.321415	0.126919	6.41616	0.0113087	0.0212689
Abhd15	47.1087	-0.595781	0.291489	4.21725	0.0400149	0.066465
Abhd16a	713.82	-0.182416	0.0953295	3.66364	0.0556121	0.0889238
Abhd17a	907.839	-0.192557	0.0952396	4.08953	0.0431497	0.0710636
Abhd17b	782.467	0.257511	0.0899763	8.19167	0.00420831	0.00869776
Abhd17c	908.317	-0.342147	0.0961678	12.6601	0.00037354	0.000936078
Abhd2	446.259	-0.352989	0.144464	5.97386	0.0145195	0.0267116
Abhd3	3.76903	1.98431	1.15119	2.99206	0.0836736	0.127567
Abhd4	335.44	-0.415741	0.129924	10.2469	0.00136918	0.00310105
Abhd5	776.576	-0.430547	0.0900162	22.8899	1.72e-06	5.84e-06
Abhd8	130.061	-0.330187	0.196224	2.83333	0.0923266	0.138924
Abi1	2203.78	-0.173028	0.0788827	4.81216	0.0282596	0.0488263
Abi2	1341.32	-0.29302	0.0981237	8.91394	0.00283002	0.00605729
Abi3	58.6771	-1.84986	0.2799	45.639	1.42e-11	7.87e-11
Abl1	1518.98	0.132193	0.0819595	2.60182	0.106741	0.157487
Abl2	6081.09	1.05367	0.115667	81.3054	1.93e-19	1.72e-18
Ablim1	4.9161	-3.64003	1.26769	10.8547	0.000985442	0.00229357
Ablim2	2.20827	1.03391	1.25864	0.679936	0.409609	0.495914
Ablim3	1.85505	3.44778	1.67234	4.47364	0.0344217	0.058132
Abr	2924.31	1.42136	0.0784441	319.121	2.25e-71	8.63e-70
Abracl	358.753	0.157847	0.113749	1.92786	0.164993	0.229649
Abt1	576.105	-0.13653	0.0979987	1.94604	0.163014	0.22724
Abtb2	1185.91	1.1978	0.0848389	196.842	1.02e-44	2.17e-43
Acaa1a	690.805	0.458768	0.114857	15.9171	6.62e-05	0.000184825
Acaa1b	2.85715	1.28505	1.18162	1.20024	0.273273	0.352546
Acaca	3384.31	-0.48717	0.0986799	24.2776	8.34e-07	2.95e-06
Acacb	41.912	-1.43224	0.330218	19.1425	1.21e-05	3.71e-05
Acad8	527.947	-0.333655	0.103851	10.3363	0.00130442	0.00296591
Acad9	1177.59	-0.70273	0.0851873	67.8268	1.79e-16	1.37e-15
Acadl	1716.61	-0.237837	0.0738531	10.3716	0.00127972	0.00291233
Acadm	1360.56	-0.345862	0.0809843	18.2245	1.96e-05	5.85e-05
Acads	1063.87	0.131834	0.107889	1.49308	0.22174	0.295469
Acadsb	662.554	0.269109	0.0951841	7.99445	0.00469209	0.00958932
Acadvl	815	-0.529832	0.0915852	33.4475	7.32e-09	3.2e-08
Acap1	3305.41	0.366883	0.0818687	20.0382	7.59e-06	2.38e-05
Acap2	3460.96	0.671119	0.10641	39.4653	3.34e-10	1.66e-09
Acap3	245.321	-0.312166	0.134361	5.41538	0.0199601	0.0355513
Acat1	2581.06	-0.66443	0.0722599	84.0862	4.74e-20	4.31e-19
Acat2	682.472	-0.770229	0.0975821	62.2411	3.04e-15	2.17e-14
Acbd3	1703.56	0.237464	0.0876595	7.33365	0.00676755	0.0133867
Acbd4	151.975	0.421705	0.169198	6.21601	0.01266	0.0235511
Acbd5	870.588	0.0866814	0.0968882	0.800602	0.370914	0.456399
Accs	118.921	-0.376416	0.198039	3.62952	0.0567631	0.0905156
Acd	1168.3	0.144405	0.0937064	2.37471	0.123315	0.178505
Ace	18.2777	0.479482	0.467086	1.05585	0.304163	0.386556
Acer3	365.293	-0.209071	0.11413	3.36385	0.0666419	0.104244
Ache	7.08196	0.620136	0.732265	0.719593	0.396277	0.483015
Ackr3	36.1348	-1.80161	0.348568	27.9744	1.23e-07	4.77e-07
Aco1	1895.89	0.492126	0.0746953	43.2859	4.73e-11	2.5e-10
Acot11	198.83	0.208465	0.153226	1.85253	0.17349	0.239782
Acot2	333.127	0.218575	0.124425	3.08783	0.0788798	0.120935
Acot6	3.08904	-2.14921	1.21416	3.38008	0.0659887	0.103421
Acot7	1227.53	0.292449	0.09039	10.4575	0.0012215	0.00279275
Acot9	810.928	0.419412	0.0897824	21.8025	3.02e-06	9.99e-06
Acox1	873.751	0.10962	0.0970815	1.2753	0.258775	0.337061
Acox3	434.558	0.353615	0.119787	8.71473	0.0031565	0.00669899
Acoxl	37.415	3.14579	0.392591	72.7257	1.49e-17	1.21e-16
Acp1	2591.03	-0.30398	0.0774261	15.3933	8.73e-05	0.000239948
Acp5	3.02832	5.22831	1.51071	12.6992	0.000365812	0.000917971
Acp6	633.137	-0.196806	0.0979739	4.03872	0.0444675	0.0729245
Acpp	6.27747	2.93702	0.910346	11.6412	0.000645066	0.00155301
Acrbp	92.3995	1.16612	0.240586	23.4164	1.3e-06	4.51e-06
Acsbg1	857.956	-0.332472	0.0879457	14.3001	0.000155857	0.000414669
Acsbg2	2.61881	1.0062	1.17183	0.742577	0.388837	0.475348
Acsf2	471.725	0.112431	0.10601	1.1254	0.288758	0.369952
Acsf3	536.631	-0.250532	0.102616	5.96638	0.0145812	0.0268019
Acsl3	1740.45	-0.2756	0.0889774	9.5845	0.00196227	0.00431685
Acsl4	2141.18	0.143117	0.0978126	2.14054	0.143451	0.203491
Acsl5	6027.28	-0.497585	0.070157	50.091	1.47e-12	8.77e-12
Acss2	83.3894	0.427201	0.228845	3.48771	0.061826	0.0976168
Acta1	4.83083	3.34449	1.12153	10.4602	0.00121973	0.00278969
Actb	52326.8	-0.139384	0.062257	5.01049	0.0251942	0.0439509
Actg1	26814.9	0.484954	0.0604597	64.0503	1.21e-15	8.86e-15
Actl6a	2012.97	-0.464481	0.0737017	39.6336	3.06e-10	1.53e-09
Actn1	8950.39	0.833717	0.0725341	130.488	3.2e-30	4.37e-29
Actn3	8.21892	1.1092	0.672336	2.74183	0.0977528	0.145906
Actn4	12364	0.607736	0.0674491	80.6352	2.71e-19	2.4e-18
Actr1a	2783.6	0.572351	0.0689864	68.5319	1.25e-16	9.66e-16
Actr6	303.047	-0.707637	0.122441	33.5556	6.93e-09	3.03e-08
Actr8	893.748	0.0777343	0.0850514	0.835702	0.360629	0.445928
Actrt3	1.7905	-2.99483	1.66561	3.41481	0.0646137	0.101617
Acvr1	552.906	0.22964	0.11098	4.28257	0.0385051	0.0641985
Acvr1b	530.33	-0.2904	0.111824	6.75391	0.00935423	0.0179705
Acvr2a	296.408	0.285451	0.133109	4.60024	0.0319674	0.0544394
Acvr2b	63.5022	0.598908	0.240922	6.19312	0.0128248	0.0238127
Acvrl1	52.5145	-1.40225	0.278983	25.9658	3.48e-07	1.28e-06
Acy3	101.925	0.484748	0.202689	5.72533	0.0167219	0.030332
Ada	107.625	0.336013	0.198129	2.8795	0.089714	0.13555
Adam10	2626.24	0.111158	0.101186	1.20666	0.271995	0.351287
Adam15	4275.92	0.0996952	0.076727	1.68811	0.19385	0.263991
Adam18	7.86638	0.927107	0.731698	1.61105	0.204345	0.275674
Adam3	235.792	-0.278807	0.139672	3.99035	0.0457616	0.0748168
Adam33	3.76992	0.963205	1.01621	0.903974	0.341718	0.427081
Adam8	3888.48	0.672999	0.0678324	97.7746	4.69e-23	4.94e-22
Adam9	2365.14	0.527541	0.0993317	28.0795	1.16e-07	4.52e-07
Adamts10	470.154	0.458977	0.129451	12.5507	0.000396052	0.000988808
Adamts4	104.569	2.81308	0.24472	138	7.29e-32	1.06e-30
Adamts6	16.1856	1.00705	0.498544	4.09419	0.0430308	0.0708951
Adamts7	3.0039	1.58257	1.15157	1.90825	0.167158	0.232118
Adamtsl2	5.54634	-4.71561	1.36715	15.9939	6.35e-05	0.000177907
Adamtsl5	7.20668	1.47689	0.731421	4.13011	0.0421265	0.0695663
Adap1	1598.35	0.790596	0.0859277	83.9767	5.01e-20	4.55e-19
Adar	3992.14	1.37181	0.0719537	353.49	7.37e-79	3.16e-77
Adarb1	167.372	-0.475082	0.172089	7.64046	0.00570734	0.0114576
Adat1	438.434	-0.536955	0.106611	25.4342	4.58e-07	1.67e-06
Adat2	130.565	-0.32695	0.181524	3.25262	0.0713093	0.110653
Adat3	109.648	0.325364	0.20575	2.50278	0.113646	0.166275
Adck1	342.201	0.111441	0.121915	0.836026	0.360536	0.445928
Adck2	165.177	-0.441062	0.162921	7.35205	0.00669863	0.0132688
Adck3	166.5	-1.46597	0.182526	65.0371	7.35e-16	5.45e-15
Adck4	231.876	-0.150027	0.140508	1.14035	0.285577	0.366354
Adck5	459.252	0.188227	0.126742	2.20605	0.137471	0.195985
Adcy3	4.71101	1.56526	0.923864	2.90471	0.0883209	0.13365
Adcy4	3.26558	2.65608	1.21675	5.14145	0.0233612	0.0409877
Adcy7	6241.9	1.15896	0.0650546	310.595	1.62e-69	5.96e-68
Adcy9	195.753	0.983997	0.149723	43.2416	4.84e-11	2.56e-10
Add1	2362.99	-0.216026	0.0842642	6.57062	0.0103676	0.0196724
Add2	4232.14	-0.173286	0.0841556	4.23867	0.0395131	0.0657423
Add3	664.534	-0.946375	0.105567	80.0383	3.67e-19	3.23e-18
Adgra1	24.4546	8.24425	1.22391	110.271	8.55e-26	1e-24
Adgra3	285.907	1.54469	0.132216	136.693	1.41e-31	2.03e-30
Adgrb1	18.9462	-0.362695	0.428109	0.721178	0.395758	0.482473
Adgrb2	161.49	1.08733	0.170284	40.7665	1.72e-10	8.69e-10
Adgre1	351.343	-0.75802	0.127562	35.3709	2.73e-09	1.24e-08
Adgrf3	2.20467	-3.31419	1.63255	4.29899	0.038135	0.063656
Adgrg1	412.803	0.245263	0.117515	4.35772	0.0368416	0.0617304
Adgrg3	7.88071	1.36005	0.693644	3.88114	0.0488315	0.0793194
Adgrl1	1951.44	-0.149906	0.0803953	3.47774	0.0621996	0.0981583
Adgrl2	256.29	0.89644	0.171271	27.2389	1.8e-07	6.85e-07
Adh5	5280.48	-0.283862	0.0683394	17.2306	3.31e-05	9.64e-05
Adhfe1	357.886	-1.02204	0.119399	73.6385	9.38e-18	7.7e-17
Adi1	1569.34	-0.759634	0.0778568	94.716	2.2e-22	2.24e-21
Adipor1	4150.49	0.223235	0.0649197	11.8166	0.000587064	0.0014238
Adipor2	2688.59	-0.296216	0.0754901	15.384	8.77e-05	0.000241074
Adk	1345.5	-0.37946	0.0799991	22.4776	2.13e-06	7.15e-06
Adm	16.3381	-1.5052	0.520937	8.58048	0.00339786	0.00716374
Adm2	3.15845	-2.12642	1.23872	3.10558	0.0780243	0.119767
Adnp2	1024.43	-0.111149	0.0946417	1.3804	0.240033	0.316145
Ado	979.547	-0.111646	0.0845447	1.7466	0.186305	0.255329
Adora1	15.7786	4.69145	0.831684	48.8884	2.71e-12	1.59e-11
Adpgk	1773.72	0.0709262	0.0785601	0.815223	0.366581	0.45198
Adprh	962.131	0.188099	0.0889341	4.47381	0.0344182	0.058132
Adprhl2	626.868	-0.202073	0.120518	2.81022	0.0936653	0.14069
Adprm	189.613	-0.645235	0.163288	15.6482	7.63e-05	0.00021149
Adrb2	131.243	-1.50266	0.183981	68.3655	1.36e-16	1.05e-15
Adrbk1	4599.08	-0.217465	0.0656684	10.9598	0.000931076	0.00217733
Adrbk2	112.952	-0.703556	0.195613	13.0235	0.000307608	0.000780632
Adrm1	3298.05	0.118909	0.0716493	2.75382	0.0970226	0.145009
Adsl	3645.9	-0.398333	0.0700729	32.2378	1.36e-08	5.8e-08
Adss	9239.28	0.107767	0.0689757	2.44051	0.118237	0.172285
Aebp2	3442.18	0.123564	0.0746102	2.74238	0.0977193	0.145885
Aen	1279.25	0.509015	0.0902971	31.6803	1.82e-08	7.63e-08
Aes	3833.1	0.438775	0.0845679	26.8306	2.22e-07	8.37e-07
Afap1	122.131	0.939758	0.177613	28.0848	1.16e-07	4.51e-07
Afap1l1	14.1574	-3.52851	0.723401	30.9302	2.67e-08	1.1e-07
Aff1	1600.66	-0.660794	0.11009	35.8089	2.18e-09	1e-08
Aff4	3369.29	0.539663	0.12579	18.3105	1.88e-05	5.61e-05
Afg3l1	2166.76	-0.110972	0.0761765	2.1218	0.145216	0.20554
Afmid	197.972	-0.292569	0.162692	3.24163	0.0717891	0.111303
Afp	535.521	0.531862	0.11143	22.744	1.85e-06	6.27e-06
Aftph	2533.2	0.786535	0.0774675	102.184	5.06e-24	5.56e-23
Agap1	3011.78	0.558369	0.0757879	54.0335	1.97e-13	1.26e-12
Agap3	2154.84	0.252955	0.084276	9.0005	0.00269906	0.00579443
Agbl3	24.38	-1.14303	0.40585	8.1005	0.0044253	0.00908904
Agbl5	324.082	-0.203229	0.123157	2.73184	0.0983657	0.146769
Ager	23.2696	2.21991	0.434076	27.3326	1.71e-07	6.54e-07
Agfg2	730.451	0.311202	0.089675	12.0424	0.000520045	0.00127347
Aggf1	1917.68	-0.351117	0.0828295	17.9426	2.28e-05	6.74e-05
Agk	574.636	-0.450149	0.103322	18.9879	1.32e-05	4e-05
Agl	1189.18	0.129914	0.0970082	1.79366	0.180481	0.248319
Ago1	1240.26	0.237621	0.103927	5.22534	0.0222601	0.0392061
Ago3	333.987	0.731339	0.362611	4.03005	0.0446966	0.0732626
Ago4	199.4	0.583479	0.15813	13.6175	0.000224091	0.00058059
Agpat1	1577.05	0.49695	0.0839257	34.9553	3.37e-09	1.52e-08
Agpat3	1061.17	-0.0958914	0.0859569	1.24465	0.264576	0.343298
Agpat4	806.716	0.188122	0.0924807	4.13886	0.0419093	0.0692522
Agpat5	1464.25	-0.430179	0.078747	29.7964	4.8e-08	1.93e-07
Agpat6	2500.3	0.332729	0.0724202	21.0767	4.41e-06	1.43e-05
Agpat9	261.236	-0.509017	0.130102	15.3625	8.87e-05	0.000243514
Agps	2508.91	-0.194341	0.0888224	4.78565	0.0286978	0.0494842
Agrn	745.983	2.50399	0.0990458	635.342	3.44e-140	3.11e-138
Agtpbp1	967.262	-0.452756	0.0882137	26.3248	2.89e-07	1.07e-06
Agtrap	670.14	0.823446	0.0929257	78.2757	8.96e-19	7.79e-18
Ahcy	8356.74	-0.301154	0.0709312	17.9973	2.21e-05	6.56e-05
Ahcyl1	5544.35	-0.191786	0.0736282	6.78138	0.00921139	0.0177279
Ahcyl2	1115.65	0.631024	0.0920785	46.78	7.94e-12	4.49e-11
Ahi1	280.529	0.502132	0.13511	13.808	0.000202472	0.000528158
Ahnak	30032.8	1.73306	0.113036	222.328	2.81e-50	6.85e-49
Ahr	191.022	3.32202	0.202215	286.598	2.74e-64	9e-63
Ahrr	43.5945	1.8079	0.313127	33.9506	5.65e-09	2.49e-08
Ahsa1	4197.37	-0.19846	0.0748735	7.02057	0.00805786	0.0157085
Ahsa2	505.477	0.331734	0.109658	9.14897	0.00248858	0.0053759
AI118078	38.0565	5.9961	0.774956	132.754	1.02e-30	1.42e-29
AI314180	6524.64	0.513061	0.0819251	39.0359	4.16e-10	2.05e-09
AI413582	260.218	-0.26918	0.139888	3.70512	0.0542457	0.0869888
AI429214	3.01962	-1.57096	1.17857	1.83776	0.175214	0.242035
AI467606	230.826	-1.31327	0.143766	84.4304	3.98e-20	3.65e-19
AI504432	11.5485	-3.83591	0.871262	26.066	3.3e-07	1.22e-06
AI506816	35.0174	-0.7762	0.371929	4.3974	0.0359937	0.0604917
AI597479	580.371	-0.328789	0.113959	8.33147	0.00389642	0.0081081
AI607873	5789.79	5.55679	0.100015	2523.01	0	0
AI662270	2203	0.380127	0.0708344	28.7474	8.25e-08	3.26e-07
AI837181	917.965	0.681814	0.100978	45.3675	1.63e-11	9.01e-11
AI839979	83.3323	-1.55821	0.248984	39.8018	2.81e-10	1.41e-09
AI846148	230.857	0.534151	0.145528	13.4677	0.000242709	0.000626232
AI854703	30.0566	0.461661	0.340586	1.84092	0.174843	0.241548
AI987944	306.477	-0.65198	0.123654	27.8965	1.28e-07	4.95e-07
Aicda	5.02914	-5.58891	1.40461	18.0792	2.12e-05	6.3e-05
Aif1l	140.534	0.571627	0.179857	10.102	0.00148108	0.00333446
Aifm1	1453.27	-0.159044	0.0811626	3.83973	0.0500517	0.0810343
Aifm2	350.743	0.330508	0.118796	7.74334	0.0053911	0.0108842
Aig1	23.3986	1.42351	0.425504	11.2863	0.000780794	0.00185571
Aim1	1991.26	0.743252	0.0971971	57.9853	2.64e-14	1.77e-13
Aim1l	58.7234	-1.11727	0.273616	16.8152	4.12e-05	0.000118507
Aimp1	2998.51	-0.162583	0.0668057	5.92145	0.0149577	0.0274231
Aip	1251.14	0.257059	0.0892511	8.28968	0.0039871	0.00828199
Aipl1	22.6576	-0.681161	0.427091	2.56568	0.109206	0.160623
Ajuba	156.686	-0.560152	0.171865	10.64	0.00110666	0.00255113
Ak1	70.55	0.346749	0.228854	2.29853	0.129496	0.186274
Ak2	3196.84	-0.688159	0.080995	71.6587	2.56e-17	2.05e-16
Ak3	1605.73	0.263303	0.0851987	9.54511	0.00200482	0.00440518
Ak4	1167.21	-0.469335	0.0884493	28.1293	1.13e-07	4.42e-07
Ak6	833.815	-0.0930041	0.0928879	1.00247	0.316712	0.400005
Ak8	29.9052	-0.528568	0.347221	2.33225	0.126719	0.182751
Akap1	1908.87	-0.201823	0.0779112	6.70991	0.00958786	0.0183532
Akap10	1386.62	-0.667218	0.0921295	52.2198	4.96e-13	3.08e-12
Akap11	1534.28	-0.143986	0.111095	1.67995	0.19493	0.26518
Akap12	7.03405	-0.865529	0.736687	1.39015	0.238379	0.314337
Akap13	2560.03	0.989192	0.125116	61.4589	4.52e-15	3.2e-14
Akap2	40.0606	1.51199	0.337861	20.1548	7.14e-06	2.25e-05
Akap3	21.9233	-1.63137	0.452837	13.3369	0.000260237	0.000668494
Akap5	10.0836	2.08442	0.693157	9.21935	0.0023947	0.00519493
Akap6	26.6708	2.79562	0.463169	38.6885	4.97e-10	2.43e-09
Akap7	74.0136	0.289985	0.223443	1.68652	0.19406	0.264248
Akap8	2599.01	-0.148745	0.0693606	4.59899	0.0319908	0.0544647
Akap8l	779.56	0.308147	0.0969108	10.1041	0.0014794	0.00333125
Akap9	1924.71	0.719744	0.117362	37.2901	1.02e-09	4.83e-09
Akip1	399.363	-0.43609	0.118383	13.5776	0.000228895	0.000592738
Akirin1	1660.47	0.484227	0.0779416	38.4989	5.48e-10	2.66e-09
Akirin2	1088.49	-0.0851248	0.0816841	1.08642	0.297266	0.37907
Akna	1034.59	-1.0811	0.0861397	156.69	5.98e-36	1.01e-34
Akr1a1	9206.97	-0.0891241	0.0723407	1.51756	0.217989	0.291289
Akr1b10	146.812	-0.232112	0.177387	1.71302	0.190594	0.260248
Akr1b3	978.746	-0.567938	0.470314	1.44896	0.228695	0.303473
Akr1b8	831.373	0.925329	0.089767	105.632	8.88e-25	1e-23
Akr1c13	3.71889	-5.15218	1.47182	13.2035	0.000279422	0.000713627
Akr1e1	630.643	-0.219365	0.0978834	5.0266	0.0249609	0.0435735
Akt1s1	645.787	0.308014	0.103398	8.86976	0.00289933	0.00619324
Akt2	1729.65	-0.143751	0.0754819	3.62719	0.0568428	0.090609
Akt3	2042.63	0.404467	0.0962333	17.622	2.69e-05	7.91e-05
Aktip	669.683	0.312009	0.0989137	9.94586	0.00161211	0.00360726
Alas1	857.914	0.12438	0.0953742	1.70159	0.19208	0.261998
Aldh18a1	8130.98	-0.202662	0.0656585	9.52082	0.00203154	0.00445916
Aldh1b1	82.0049	0.207997	0.233902	0.791556	0.37363	0.459345
Aldh1l1	61.0346	1.1214	0.27581	16.5151	4.83e-05	0.000137553
Aldh2	6125.34	-0.167611	0.0709857	5.57214	0.0182485	0.032836
Aldh3b1	630.939	0.715327	0.107063	44.4395	2.62e-11	1.42e-10
Aldh4a1	297.345	0.250897	0.132859	3.56868	0.0588789	0.093517
Aldh5a1	72.3295	-0.371067	0.243035	2.34767	0.12547	0.181175
Aldh6a1	141.108	-0.423504	0.196439	4.65678	0.0309312	0.0528856
Aldh9a1	3613.27	-0.0942704	0.0663806	2.01698	0.155548	0.218019
Aldoc	1061.26	0.370126	0.0895684	17.052	3.64e-05	0.000105392
Alg1	766.718	0.0929161	0.100562	0.853969	0.355432	0.440609
Alg13	389.744	0.249013	0.114846	4.70356	0.0301002	0.0516095
Alg14	194.106	0.214414	0.149985	2.04683	0.152523	0.21439
Alg3	579.605	0.131784	0.0997641	1.74589	0.186394	0.255358
Alg5	1192.7	-0.345408	0.0803319	18.4838	1.71e-05	5.14e-05
Alg6	261.59	-0.324553	0.140908	5.31365	0.021159	0.0374419
Alg8	677.216	-0.634849	0.09395	45.6692	1.4e-11	7.75e-11
Alkbh1	655.166	0.226893	0.107532	4.45183	0.0348639	0.058747
Alkbh2	156.289	-0.296154	0.165073	3.23483	0.0720877	0.111698
Alkbh5	2895.75	0.199656	0.0826045	5.83974	0.0156682	0.0286111
Alkbh6	292.978	0.162267	0.136142	1.42314	0.232888	0.308175
Alkbh7	92.717	-0.334083	0.223169	2.2425	0.134264	0.192205
Alkbh8	650.101	-1.03193	0.123539	69.1406	9.17e-17	7.13e-16
Allc	2.16828	2.6451	1.51527	3.25598	0.0711633	0.110453
Alms1	701.033	-0.363129	0.108397	11.2243	0.000807332	0.0019131
Alox15	2.40719	3.85309	1.56623	6.65705	0.00987644	0.018824
Alox5	10.1638	-2.3057	0.707084	11.4492	0.000715235	0.00170973
Alox5ap	1061.91	-0.171409	0.086913	3.88846	0.0486191	0.0790145
Alox8	3.52035	1.92363	1.12743	2.96813	0.0849201	0.129145
Aloxe3	34.9703	0.65513	0.318326	4.24663	0.0393282	0.0654687
Alpk1	42.6314	-0.342579	0.298051	1.32614	0.249494	0.326807
Alpl	1888.46	-0.406181	0.077151	27.6683	1.44e-07	5.54e-07
Als2	599.241	0.694705	0.105354	43.3412	4.6e-11	2.44e-10
Als2cl	2251	0.381976	0.077991	23.9396	9.94e-07	3.48e-06
Als2cr12	17.9392	1.45537	0.484528	9.10005	0.00255603	0.00551045
Alyref	1895.92	-0.666064	0.0825683	64.7187	8.64e-16	6.36e-15
Alyref2	78.7717	-1.44823	0.25869	31.5756	1.92e-08	8.04e-08
Ambra1	1621.59	0.652129	0.0757859	73.718	9.01e-18	7.41e-17
Amd2	3157.41	-0.0843016	0.0721209	1.36668	0.242383	0.318764
Amdhd2	1265.69	0.584883	0.0814001	51.4569	7.32e-13	4.47e-12
Amer3	1.40896	-3.7668	1.81809	4.63259	0.0313702	0.053522
Amfr	3561.92	0.354505	0.0661215	28.6946	8.47e-08	3.34e-07
Amh	15.5768	2.37184	0.561935	18.5161	1.68e-05	5.06e-05
Amigo1	463.112	-0.254017	0.103812	5.9989	0.0143148	0.0263539
Ammecr1	392.729	0.154324	0.155567	0.984465	0.321099	0.404867
Ammecr1l	1332.2	0.507622	0.0846257	35.8948	2.08e-09	9.59e-09
Amn	8.63448	4.21234	1.02997	21.9624	2.78e-06	9.24e-06
Amn1	64.7765	0.774298	0.248775	9.69645	0.00184625	0.00408254
Amotl1	958.966	-0.554405	0.120171	21.2185	4.1e-06	1.33e-05
Amotl2	95.9009	1.77045	0.215269	68.6108	1.2e-16	9.28e-16
Ampd1	2.2747	4.81514	1.60223	9.3407	0.0022412	0.00488684
Ampd2	4848.28	-0.128177	0.0675831	3.59662	0.0578973	0.0921179
Ampd3	467.465	0.19542	0.116189	2.83049	0.0924902	0.139088
Amt	8.76145	-0.788104	0.658143	1.44678	0.229046	0.303908
Amz1	32.36	-0.955112	0.369465	6.75268	0.00936068	0.0179802
Amz2	1048.88	0.124275	0.082914	2.24744	0.133836	0.191699
Anapc1	6477.13	-0.266188	0.0963833	7.61805	0.0057787	0.0115918
Anapc11	839.771	0.226656	0.0952842	5.65748	0.0173811	0.0314253
Anapc13	280.466	-0.161286	0.142325	1.28292	0.257357	0.335631
Anapc15	311.298	-1.06612	0.129414	68.1673	1.5e-16	1.16e-15
Anapc2	1976.28	0.0970969	0.0723213	1.80276	0.179379	0.247016
Anapc4	1674.53	-0.206493	0.0734965	7.89336	0.00496167	0.010092
Anapc5	8119.39	-0.190898	0.0734607	6.74817	0.0093844	0.0180203
Anapc7	1558.47	-0.106745	0.0762987	1.95739	0.161793	0.225686
Angel1	437.499	0.962183	0.108889	77.888	1.09e-18	9.44e-18
Angel2	1727.2	-0.312029	0.0776285	16.1467	5.86e-05	0.000164836
Angpt4	8.94056	5.8001	1.30023	33.384	7.56e-09	3.3e-08
Angptl2	7724.35	0.176634	0.0680531	6.73348	0.00946198	0.0181448
Angptl4	1027.47	1.20503	0.0877194	186.491	1.85e-42	3.67e-41
Angptl6	274.427	0.997378	0.179583	30.5687	3.22e-08	1.32e-07
Ank	10160	0.420863	0.0727747	33.3371	7.75e-09	3.37e-08
Ank3	9.09678	0.911383	0.721062	1.59169	0.207085	0.278959
Ankfy1	2893.37	0.350182	0.0933232	14.054	0.000177638	0.000468628
Ankhd1	3560.2	0.494565	0.107665	21.0101	4.57e-06	1.48e-05
Ankib1	1106.82	0.36934	0.114687	10.3547	0.00129143	0.00293795
Ankle1	180.132	-2.00328	0.199872	100.426	1.23e-23	1.34e-22
Ankmy2	258.037	-0.36424	0.13411	7.40422	0.00650711	0.0129257
Ankra2	231.345	0.285116	0.135986	4.40034	0.0359317	0.0603955
Ankrd1	146.369	6.95848	0.532169	530.179	2.58e-117	1.85e-115
Ankrd10	1052.59	0.511068	0.0908566	31.5647	1.93e-08	8.08e-08
Ankrd11	5574.13	0.294499	0.0877178	11.2549	0.000794129	0.00188425
Ankrd12	957.742	0.783339	0.114456	46.4716	9.3e-12	5.21e-11
Ankrd13b	3236.36	0.831405	0.0728317	128.984	6.84e-30	9.23e-29
Ankrd13d	38.383	0.893838	0.314331	8.11146	0.00439862	0.0090444
Ankrd16	255.893	0.711158	0.149984	22.4263	2.18e-06	7.33e-06
Ankrd17	6628.52	0.515694	0.106948	23.1363	1.51e-06	5.17e-06
Ankrd23	71.8288	0.766533	0.256932	8.89197	0.00286428	0.00612448
Ankrd24	73.7319	1.02375	0.229428	19.9782	7.83e-06	2.45e-05
Ankrd26	817.56	-0.137984	0.128955	1.14529	0.284537	0.365239
Ankrd28	2234.31	-0.299675	0.0944692	10.052	0.00152182	0.00341655
Ankrd32	630.781	-0.476949	0.104871	20.6831	5.42e-06	1.73e-05
Ankrd33b	694.565	1.11773	0.10581	110.532	7.49e-26	8.78e-25
Ankrd37	256.136	-2.22195	0.161317	193.788	4.74e-44	9.85e-43
Ankrd40	1820.55	-0.0614204	0.0733015	0.702556	0.401926	0.488634
Ankrd42	18.2813	0.678667	0.466445	2.11942	0.145441	0.205745
Ankrd44	508.69	-0.808357	0.10686	57.2555	3.83e-14	2.55e-13
Ankrd46	489.09	-0.738226	0.114313	41.7236	1.05e-10	5.43e-10
Ankrd49	493.253	-0.348777	0.102197	11.6713	0.000634707	0.00153066
Ankrd50	422.854	1.84477	0.135263	182.695	1.25e-41	2.42e-40
Ankrd52	4042.89	0.196909	0.10534	3.49229	0.0616553	0.0974073
Ankrd54	599.509	-0.550696	0.112155	24.0731	9.27e-07	3.26e-06
Ankrd55	29.0927	-0.621113	0.36057	2.9864	0.0839665	0.127937
Ankrd61	2.75974	3.04716	1.4371	4.9806	0.0256331	0.0446618
Ankrd63	3.87167	3.62737	1.30634	9.58266	0.00196424	0.00432045
Anks3	392.892	0.211194	0.118253	3.19166	0.0740147	0.114311
Anln	1777.99	-1.88057	0.0999675	339.308	9.03e-76	3.71e-74
Ano1	1173.09	0.891663	0.0926902	91.7411	9.88e-22	9.74e-21
Ano10	742.971	0.329261	0.0932369	12.4671	0.000414187	0.00103028
Ano6	1267.56	-0.184178	0.092176	3.99552	0.0456212	0.0745968
Ano7	78.3103	-0.720485	0.241433	8.93903	0.00279141	0.00598066
Ano8	260.374	1.0116	0.139588	52.396	4.54e-13	2.82e-12
Anp32a	2744.36	-1.31896	0.10137	164.696	1.07e-37	1.88e-36
Anp32b	14601.8	-0.310662	0.091421	11.5251	0.000686637	0.00164659
Anp32e	8265.63	-0.976793	0.0814266	141.46	1.28e-32	1.91e-31
Anpep	1667.91	2.08177	0.0885409	528.658	5.53e-117	3.89e-115
Antxr1	1049.01	0.971739	0.0994241	94.5467	2.39e-22	2.44e-21
Antxr2	4332.44	1.35944	0.0764122	307.46	7.81e-69	2.82e-67
Anxa1	6872.92	0.892225	0.0646552	187.908	9.1e-43	1.82e-41
Anxa11	1752.43	0.503984	0.0766015	43.1674	5.03e-11	2.65e-10
Anxa2	13333	0.130029	0.0645445	4.05719	0.0439837	0.0722512
Anxa3	1031.76	-0.108032	0.0958406	1.27034	0.259703	0.337933
Anxa4	2312.15	0.853121	0.0711499	142.478	7.64e-33	1.15e-31
Anxa5	10882.1	-0.189528	0.0649604	8.50681	0.00353819	0.00742905
Anxa6	1257.36	-0.414786	0.0882662	22.0513	2.65e-06	8.84e-06
Anxa7	6292	1.37693	0.0616791	483.94	2.97e-107	1.84e-105
Anxa9	401.118	-0.156252	0.133931	1.36083	0.243393	0.31983
Aoc2	208.772	0.99729	0.154799	41.4523	1.21e-10	6.2e-10
Aoc3	20.3593	3.53241	0.590659	41.2595	1.33e-10	6.82e-10
Aox2	19.9813	0.614765	0.431022	2.04119	0.15309	0.215045
Ap1ar	1029.61	-0.359199	0.0897979	15.9873	6.38e-05	0.000178485
Ap1b1	2179.73	0.0810994	0.0751184	1.16575	0.280277	0.360746
Ap1g1	2734.67	-0.148467	0.0874133	2.88445	0.0894387	0.135166
Ap1g2	1084.41	-0.0992332	0.0837972	1.40327	0.236177	0.311851
Ap1m1	1891.84	-0.338998	0.0763954	19.6681	9.21e-06	2.86e-05
Ap1s1	2410.26	0.362906	0.0942595	14.791	0.00012011	0.000324207
Ap1s2	1360.68	-0.574277	0.0835692	47.1166	6.69e-12	3.8e-11
Ap1s3	929.066	-0.271353	0.104658	6.7235	0.00951508	0.0182302
Ap2a1	2906.14	0.33865	0.0709781	22.7297	1.86e-06	6.31e-06
Ap2a2	2071.25	0.223321	0.0746994	8.93443	0.00279845	0.00599374
Ap2b1	3598.63	0.394222	0.0739652	28.3423	1.02e-07	3.97e-07
Ap2m1	6760.61	0.302065	0.0626391	23.2197	1.45e-06	4.97e-06
Ap2s1	1637.21	0.310823	0.100743	9.50442	0.00204978	0.00449624
Ap3b1	3475.19	0.152259	0.0777083	3.8379	0.0501061	0.0811114
Ap3b2	112.413	1.29649	0.193413	45.1254	1.85e-11	1.02e-10
Ap3d1	2608.62	0.376478	0.0699934	28.8814	7.69e-08	3.05e-07
Ap3m1	1787.64	-0.0766941	0.0832053	0.850477	0.356417	0.441617
Ap3m2	251.237	1.24147	0.137916	80.9704	2.29e-19	2.03e-18
Ap3s1	657.586	0.170985	0.104708	2.667	0.102449	0.152012
Ap4b1	1204.11	0.403739	0.0816153	24.4356	7.68e-07	2.73e-06
Ap4m1	243.327	-0.225765	0.141722	2.54336	0.110759	0.162702
Ap4s1	221.83	-0.612119	0.14379	18.1713	2.02e-05	6.01e-05
Ap5b1	202.657	-1.27378	0.151558	71.5725	2.67e-17	2.14e-16
Ap5s1	140.593	0.363473	0.184972	3.86309	0.0493592	0.0800346
Ap5z1	983.132	0.407579	0.106285	14.6762	0.000127645	0.000343389
Apaf1	751.824	-0.174536	0.119348	2.14014	0.143489	0.203522
Apba3	684.721	0.24088	0.096896	6.18082	0.0129142	0.0239614
Apbb1ip	2428.61	-0.375751	0.0704594	28.4024	9.85e-08	3.85e-07
Apbb2	895.474	0.564867	0.102489	30.2876	3.72e-08	1.52e-07
Apbb3	163.223	0.187444	0.183587	1.04319	0.30708	0.389684
Apc	1142.46	0.106972	0.128361	0.694637	0.404592	0.491372
Apeh	956.585	0.134945	0.0987782	1.86655	0.17187	0.237703
Apex1	3825.52	-0.66276	0.0717322	84.8022	3.3e-20	3.03e-19
Apex2	321.685	0.27043	0.124572	4.71576	0.0298874	0.0512952
Aph1a	5165.2	0.292034	0.0716935	16.5686	4.69e-05	0.000133965
Aph1b	8.39028	1.64952	0.670429	6.19617	0.0128027	0.023782
Apip	314.019	-0.532017	0.129003	17.0192	3.7e-05	0.000107131
Apitd1	152.321	-1.00612	0.179834	31.4058	2.09e-08	8.72e-08
Apln	157.504	-1.92199	0.183384	113.382	1.78e-26	2.13e-25
Aplp1	21.5182	0.997828	0.417888	5.72337	0.0167406	0.0303616
Aplp2	2693.82	0.75264	0.0691798	117.494	2.24e-27	2.77e-26
Apmap	570.187	-0.342331	0.0990832	11.9482	0.000547015	0.00133324
Apoa1bp	986.893	0.448188	0.0946362	22.384	2.23e-06	7.48e-06
Apoa2	33.8728	0.377484	0.323905	1.36161	0.243259	0.319719
Apobec3	1695.91	0.39111	0.0770298	25.7358	3.92e-07	1.44e-06
Apobr	5240.68	1.47528	0.0749364	374.235	2.24e-83	1.02e-81
Apoe	481.159	1.76754	0.354951	23.4981	1.25e-06	4.33e-06
Apof	7.59728	1.47042	0.710844	4.34644	0.0370864	0.0620837
Apol6	2.29287	4.84853	1.68379	8.44778	0.00365488	0.00765156
Apol7a	56.7186	6.58709	0.754597	221.768	3.72e-50	9.01e-49
Apol8	4.87476	0.842949	0.843564	1.00346	0.316475	0.399803
Apol9a	530.685	9.24044	0.597276	1602.81	0	0
Apol9b	288.558	6.17525	0.302513	866.521	1.86e-190	2.65e-188
Apold1	15.0064	-1.02966	0.512214	4.08602	0.0432393	0.0711493
Apom	2.30414	1.06559	1.26641	0.710965	0.399124	0.485883
Apoo	277.413	-0.138257	0.138779	0.993187	0.318965	0.402612
Apopt1	591.229	-0.221517	0.10487	4.45981	0.0347014	0.0584963
App	34.8248	-1.3469	0.346962	15.4632	8.41e-05	0.000231826
Appbp2	1418.05	0.198216	0.122469	2.61868	0.105612	0.156091
Appbp2os	4.90185	-1.13837	0.893671	1.6458	0.199531	0.270091
Appl1	1642.13	-0.200141	0.111442	3.22455	0.0725418	0.11232
Appl2	978.155	-0.160224	0.0961479	2.77941	0.0954833	0.143035
Aprt	4508.61	0.454529	0.0910573	24.8248	6.28e-07	2.26e-06
Aptx	372.886	-0.485799	0.126022	14.8558	0.00011605	0.000313844
Aqp11	4.55914	-1.09781	0.924972	1.45047	0.228452	0.303214
Aqp3	184.43	0.747326	0.159109	22.0483	2.66e-06	8.85e-06
Aqp8	18.1747	-2.22368	0.511616	20.4263	6.2e-06	1.96e-05
Aqp9	351.586	-2.00718	0.12903	247.647	8.46e-56	2.33e-54
Aqr	3598.78	-0.319584	0.099011	10.4014	0.00125917	0.00286862
Araf	1150.66	0.27467	0.0877451	9.79298	0.0017518	0.00389329
Arap1	1773.99	0.283825	0.0827344	11.7577	0.000605921	0.00146732
Arap2	414.598	0.461578	0.126107	13.385	0.000253641	0.000653131
Arap3	3839.19	0.962487	0.0663874	207.378	5.13e-47	1.16e-45
Arc	157.641	-0.744552	0.171618	18.9389	1.35e-05	4.1e-05
Arcn1	4775.59	-0.0734715	0.0737323	0.992937	0.319026	0.402649
Areg	199.021	1.94203	0.164754	139.742	3.03e-32	4.48e-31
Arel1	1276.4	0.460687	0.0872395	27.8265	1.33e-07	5.12e-07
Arf1	7505.92	0.291181	0.0609152	22.8169	1.78e-06	6.05e-06
Arf2	864.13	1.12826	0.0872875	165.817	6.06e-38	1.08e-36
Arf3	6337.92	0.0787841	0.0851725	0.855583	0.354978	0.440174
Arf4	1834.35	0.646884	0.0737493	76.5731	2.12e-18	1.81e-17
Arf5	906.892	0.619365	0.092831	44.3612	2.73e-11	1.47e-10
Arf6	5244.62	-0.687485	0.0645175	112.724	2.48e-26	2.96e-25
Arfgap1	918.362	-0.108015	0.0915866	1.39229	0.238018	0.313894
Arfgap2	2391.43	0.245083	0.0751357	10.6314	0.00111183	0.00256166
Arfgap3	201.399	0.406526	0.143784	8.00072	0.00467589	0.00956078
Arfgef2	1840.48	0.188295	0.101384	3.44858	0.0633063	0.099745
Arfip1	1258.36	-0.117894	0.0831198	2.01358	0.155897	0.218365
Arfrp1	654.525	-0.325449	0.105222	9.57018	0.00197764	0.00434768
Arg2	36.7613	2.07946	0.342977	38.0312	6.96e-10	3.35e-09
Arglu1	1167.09	0.13462	0.0881905	2.33054	0.126858	0.182911
Arhgap1	2196.9	0.364639	0.0758909	23.0484	1.58e-06	5.4e-06
Arhgap10	1991.78	1.08717	0.0730583	218.518	1.9e-49	4.55e-48
Arhgap11a	2406.18	-0.266289	0.113363	5.51025	0.0189054	0.0338373
Arhgap12	970.262	0.27766	0.089973	9.52056	0.00203183	0.00445916
Arhgap17	1225.74	-0.796111	0.0805261	97.3883	5.7e-23	5.99e-22
Arhgap18	472.081	0.441701	0.118644	13.8441	0.000198615	0.000518732
Arhgap19	1014.78	-1.38357	0.09884	193.069	6.8e-44	1.41e-42
Arhgap21	3445.06	0.397878	0.0976531	16.5571	4.72e-05	0.00013475
Arhgap22	576.826	0.682794	0.102209	44.5059	2.54e-11	1.37e-10
Arhgap23	165.885	0.584036	0.155312	14.1575	0.000168126	0.000445553
Arhgap25	1138.53	-0.851904	0.0843263	101.577	6.87e-24	7.53e-23
Arhgap26	421.582	0.546613	0.127906	18.2323	1.96e-05	5.83e-05
Arhgap27	838.185	0.0940855	0.0944999	0.991659	0.319337	0.402963
Arhgap27os3	16.2419	-1.92959	0.528044	14.0799	0.000175202	0.000463156
Arhgap30	6055.57	-0.187722	0.0733965	6.53775	0.0105609	0.0199829
Arhgap31	142.411	1.49876	0.206107	52.4844	4.34e-13	2.71e-12
Arhgap32	24.761	-4.18068	0.645837	60.8518	6.15e-15	4.31e-14
Arhgap33	24.2076	-0.63903	0.433385	2.17209	0.140535	0.199953
Arhgap35	1185.13	0.34374	0.1057	10.5619	0.00115441	0.0026512
Arhgap39	552.996	0.0909637	0.101343	0.806295	0.369218	0.454706
Arhgap4	1086.98	-1.18305	0.0885999	176.642	2.62e-40	4.93e-39
Arhgap42	9.64027	0.733582	0.599194	1.50482	0.219931	0.293516
Arhgap44	3.04418	2.54365	1.29405	4.05613	0.0440113	0.0722873
Arhgap6	2396.62	0.802103	0.0900766	78.5213	7.91e-19	6.9e-18
Arhgap8	12.8143	-0.843074	0.571978	2.2107	0.137056	0.195568
Arhgap9	1205.66	-0.57548	0.0952508	36.3792	1.62e-09	7.55e-09
Arhgdia	12787.3	0.118562	0.0726203	2.66467	0.102599	0.152146
Arhgdib	9921.89	-0.240339	0.0730972	10.7985	0.00101582	0.00235829
Arhgef1	4747.89	0.238111	0.0703508	11.4456	0.000716644	0.00171278
Arhgef10	75.2726	0.510594	0.237737	4.61848	0.0316292	0.0539208
Arhgef10l	1121.99	-0.714645	0.0850839	70.3601	4.94e-17	3.92e-16
Arhgef11	2597.36	0.712337	0.0778781	83.072	7.91e-20	7.12e-19
Arhgef12	747.554	1.23265	0.119514	104.639	1.47e-24	1.64e-23
Arhgef15	2.27634	4.84063	1.68509	8.41109	0.00372939	0.0077909
Arhgef16	2.96492	5.20515	1.52614	12.2561	0.000463729	0.00114418
Arhgef17	15.2325	-0.648187	0.507128	1.63644	0.200814	0.271597
Arhgef18	126.913	-3.87016	0.27477	253.49	4.5e-57	1.27e-55
Arhgef2	6052.56	0.0885184	0.0634394	1.94681	0.162931	0.22715
Arhgef25	191.172	1.21022	0.155033	60.9541	5.84e-15	4.1e-14
Arhgef3	1256.91	4.85619	0.117211	1924.13	0	0
Arhgef39	178.851	-1.88308	0.173733	120.552	4.79e-28	6.08e-27
Arhgef4	71.2356	-0.319134	0.276354	1.33412	0.248073	0.325346
Arhgef40	393.802	0.499149	0.113464	19.3447	1.09e-05	3.35e-05
Arhgef5	16.4187	2.04037	0.512709	16.3619	5.23e-05	0.000148209
Arhgef6	1620.08	-1.52457	0.0908718	274.635	1.11e-61	3.42e-60
Arhgef7	6026.69	-1.05661	0.0683582	234.683	5.68e-53	1.47e-51
Arid1b	1772.41	0.293639	0.0999974	8.61255	0.00333855	0.0070538
Arid2	3140.93	0.421431	0.116719	12.9971	0.000311982	0.000790947
Arid3a	249.289	-0.631418	0.138138	20.977	4.65e-06	1.5e-05
Arid3b	46.0775	0.506599	0.283049	3.20865	0.07325	0.113294
Arid4a	1059.66	0.911035	0.120199	56.787	4.86e-14	3.21e-13
Arid4b	1074.77	0.882647	0.108652	65.3175	6.38e-16	4.75e-15
Arid5a	490.946	1.64303	0.105573	241.601	1.76e-54	4.66e-53
Arid5b	375.681	0.492809	0.152609	10.4118	0.00125211	0.00285406
Arih2	1108.34	0.406606	0.0854432	22.6194	1.97e-06	6.66e-06
Arl1	1925.26	-0.310642	0.0890055	12.1673	0.000486355	0.00119563
Arl10	34.4485	1.23097	0.331046	13.9497	0.000187767	0.000492711
Arl11	395.029	-0.989796	0.116	73.0037	1.29e-17	1.05e-16
Arl13b	444.008	0.307397	0.114773	7.17358	0.00739851	0.0145293
Arl14ep	1492.08	-0.963679	0.0812781	139.438	3.53e-32	5.21e-31
Arl15	345.546	0.301539	0.12304	6.00877	0.014235	0.0262182
Arl16	115.832	-0.695403	0.204549	11.6262	0.000650287	0.0015647
Arl2	539.087	0.468773	0.11833	15.6644	7.56e-05	0.000209864
Arl2bp	2687.52	0.25567	0.0687505	13.8185	0.000201345	0.000525326
Arl3	607.599	0.373231	0.107335	12.0775	0.000510329	0.00125025
Arl4a	276.755	0.962327	0.144973	43.8697	3.51e-11	1.88e-10
Arl4c	2742	1.07422	0.07622	195.443	2.06e-44	4.34e-43
Arl4d	2.19521	1.06248	1.27451	0.702153	0.402061	0.488716
Arl5b	364.466	0.713848	0.182851	15.1524	9.92e-05	0.00027072
Arl5c	5.84022	-1.3107	0.857624	2.38054	0.122855	0.177941
Arl6ip1	3067.87	-0.237008	0.069692	11.5597	0.000673956	0.00161841
Arl6ip4	992.343	-0.179314	0.0862981	4.31836	0.0377033	0.0629929
Arl6ip5	1993.13	-0.220043	0.0756294	8.46087	0.00362867	0.0076078
Arl8a	2839.47	0.687236	0.0750723	83.2312	7.3e-20	6.58e-19
Armc1	1096.88	-0.332673	0.0808599	16.9315	3.88e-05	0.000111889
Armc10	1234.88	-0.0974416	0.0863187	1.27392	0.259033	0.337232
Armc3	32.5825	3.90923	0.482413	84.7104	3.45e-20	3.17e-19
Armc5	513.001	0.234582	0.101684	5.3254	0.0210168	0.037216
Armc6	347.814	-0.518204	0.145273	12.7246	0.000360882	0.000906132
Armc7	220.851	0.203284	0.140376	2.09977	0.147322	0.20806
Armc8	1285.48	1.0128	0.0880646	130.806	2.73e-30	3.75e-29
Armcx5	170.406	-0.245506	0.172222	2.04161	0.153048	0.215009
Armt1	587.571	-0.609135	0.101895	35.7214	2.28e-09	1.04e-08
Arnt	1985.5	-0.119718	0.0790469	2.29442	0.12984	0.186664
Arnt2	2.3684	2.21434	1.43162	2.48524	0.114919	0.16798
Arntl	300.922	-0.925461	0.139093	44.3195	2.79e-11	1.5e-10
Arpc1b	13614	0.158606	0.0716701	4.89485	0.0269369	0.0467165
Arpc2	16718.4	-0.317713	0.0609987	27.078	1.95e-07	7.42e-07
Arpc3	4113.84	-0.138423	0.0698756	3.92341	0.0476182	0.0775158
Arpc4	3323.37	0.236708	0.0734578	10.3753	0.00127714	0.00290699
Arpc5	6530.71	0.597132	0.063476	87.9691	6.65e-21	6.3e-20
Arpc5l	1798.82	-0.789063	0.0904078	75.5373	3.59e-18	3.03e-17
Arrb1	792.845	-1.31939	0.0969874	183.902	6.82e-42	1.33e-40
Arrb2	2804.91	-1.08339	0.0795511	182.467	1.4e-41	2.71e-40
Arrdc2	323.424	-1.03796	0.137855	56.6465	5.22e-14	3.43e-13
Arrdc3	376.474	-2.85941	0.152477	361.173	1.56e-80	6.88e-79
Arrdc4	31.7881	0.453309	0.350818	1.67264	0.195906	0.266167
Arsa	1412.4	1.36244	0.0830527	264.212	2.07e-59	6.2e-58
Arsb	3502.45	0.662076	0.0846648	60.7202	6.58e-15	4.6e-14
Arsg	247.113	0.70978	0.134765	27.7411	1.39e-07	5.35e-07
Arsk	186.794	-0.39166	0.151836	6.68878	0.00970215	0.0185443
Arv1	109.334	-0.225028	0.189863	1.41316	0.234533	0.31
Asah1	1969.98	0.461764	0.0854082	29.1427	6.72e-08	2.67e-07
Asah2	306.758	1.64801	0.144591	128.676	7.98e-30	1.07e-28
Asap1	561.279	0.199858	0.112269	3.1696	0.0750206	0.115683
Asap3	53.1269	2.14638	0.288339	57.5128	3.36e-14	2.25e-13
Asb1	459.047	0.384574	0.12321	9.73919	0.0018038	0.00399985
Asb10	6.42782	-3.3549	1.04287	12.8903	0.000330285	0.00083487
Asb13	109.348	-0.560643	0.190348	8.71173	0.00316169	0.0067089
Asb2	45.6011	-5.57833	0.693482	142.893	6.2e-33	9.43e-32
Asb3	316.572	-0.251735	0.119204	4.47123	0.0344701	0.0582062
Asb4	8.71887	1.83593	0.705861	6.8877	0.00867908	0.0167994
Asb6	989.406	0.526554	0.0959973	29.9982	4.32e-08	1.75e-07
Asb7	473.766	0.155061	0.123766	1.57046	0.21014	0.282522
Asb8	606.26	-0.330526	0.0976769	11.4649	0.000709223	0.00169662
Ascc2	1492.98	0.44558	0.0769985	33.4222	7.42e-09	3.24e-08
Ascc3	2021.38	0.77569	0.0877619	77.459	1.36e-18	1.17e-17
Ascl2	14.1005	-2.87672	0.643828	23.1612	1.49e-06	5.11e-06
Asf1a	993.463	0.687275	0.0906015	57.2919	3.76e-14	2.5e-13
Asf1b	1700.16	-1.1473	0.0804862	200.566	1.57e-45	3.42e-44
Ash1l	2380.09	0.640834	0.12741	25.1189	5.39e-07	1.95e-06
Ash2l	2744.32	-0.238459	0.0674296	12.5007	0.000406802	0.00101372
Asic1	3.4702	0.922068	1.02861	0.804538	0.36974	0.455218
Asic3	4.26908	1.99774	1.00371	4.09824	0.0429278	0.0707435
Asl	868.234	0.71666	0.106619	44.9172	2.06e-11	1.12e-10
Asns	9165.56	-0.355972	0.0663865	28.687	8.51e-08	3.35e-07
Asnsd1	2862.75	-0.261945	0.0718256	13.2905	0.00026675	0.000683718
Asph	3713.1	0.196115	0.0844876	5.38518	0.0203084	0.0360814
Aspm	1314.4	-1.39637	0.12518	121.064	3.7e-28	4.73e-27
Asprv1	1.88054	1.14581	1.36244	0.713411	0.398314	0.485128
Aspscr1	726.835	0.333552	0.109203	9.31861	0.00226838	0.00494021
Asrgl1	1057.73	-0.646862	0.083455	59.967	9.65e-15	6.71e-14
Aste1	264.063	0.368124	0.127235	8.37738	0.0037992	0.00791994
Asun	1291.03	0.856134	0.0889555	91.8569	9.32e-22	9.21e-21
Asxl2	1504.31	0.313577	0.124875	6.2973	0.0120922	0.0226131
Atad1	3017.68	0.180083	0.0812184	4.91408	0.0266387	0.046244
Atad2	2486.15	-0.835351	0.100993	67.6655	1.94e-16	1.48e-15
Atad2b	747.725	-0.30098	0.139127	4.67685	0.0305718	0.0523271
Atad3a	1787.9	-0.168175	0.0769536	4.77473	0.0288803	0.0497377
Atad3aos	2.19691	-1.5454	1.36892	1.31876	0.250815	0.328235
Atad5	632.14	-1.28291	0.124692	104.496	1.58e-24	1.76e-23
Atat1	59.0923	0.909419	0.26048	12.2169	0.000473581	0.00116669
Atcay	6.7308	-1.466	0.836405	3.16119	0.0754083	0.116197
Ate1	1047.88	-0.130818	0.0924609	2.00326	0.156961	0.219784
Atf1	2690.56	-0.126724	0.0781089	2.63231	0.104709	0.154881
Atf2	1382.75	0.0819107	0.0881241	0.8641	0.352594	0.437769
Atf3	1750.67	3.21822	0.0828799	1445.37	2.91086205994684e-316	7.60863699260198e-314
Atf4	13694.4	-0.620997	0.0645502	91.8983	9.12e-22	9.02e-21
Atf5	2826.94	0.144106	0.0841552	2.93162	0.0868605	0.131705
Atf6	8689.08	-0.303039	0.0885245	11.6994	0.000625204	0.00151087
Atf6b	1704.7	-0.179065	0.0815213	4.82379	0.0280695	0.0485502
Atf7ip	598.457	-0.50969	0.137359	13.7425	0.000209657	0.000545124
Atf7ip2	12.2869	-2.463	0.639326	16.4756	4.93e-05	0.000140172
Atg10	117.516	0.400466	0.190617	4.41689	0.0355849	0.0598675
Atg12	495.919	0.146326	0.119477	1.50046	0.220601	0.294226
Atg13	1704.15	1.10579	0.0772865	202.046	7.47e-46	1.65e-44
Atg16l1	1454.33	0.375486	0.0794288	22.3162	2.31e-06	7.74e-06
Atg16l2	382.378	-0.655708	0.118433	30.6817	3.04e-08	1.25e-07
Atg2a	2569.47	1.86458	0.0763286	572.373	1.71e-126	1.38e-124
Atg3	1312.63	-0.196852	0.0834132	5.56662	0.0183061	0.0329304
Atg4a	41.4051	-0.276024	0.334341	0.68068	0.409353	0.495721
Atg4c	310.36	0.349475	0.126731	7.60644	0.00581601	0.0116539
Atg4d	355.814	0.259258	0.121696	4.54097	0.0330929	0.0561618
Atg7	1265.74	0.306215	0.0803221	14.5247	0.000138331	0.000370024
Atg9a	1175.85	0.247223	0.0793058	9.71621	0.0018265	0.00404316
Atg9b	1912.57	1.10103	0.0906981	144.892	2.27e-33	3.5e-32
Athl1	321.511	0.211807	0.126573	2.80196	0.0941494	0.141351
Atic	9495.02	-0.301394	0.0629558	22.8837	1.72e-06	5.85e-06
Atl2	1676.26	-0.133799	0.0785998	2.89929	0.0886185	0.134053
Atl3	3936.86	0.170332	0.105821	2.58984	0.107551	0.158553
Atm	6457.74	2.361	0.124616	326.804	4.77e-73	1.88e-71
Atn1	1734.98	0.614249	0.0762642	64.6026	9.16e-16	6.73e-15
Atox1	654.336	0.376001	0.100481	13.9928	0.000183512	0.000482434
Atp10a	1620.48	0.322692	0.0953875	11.431	0.000722278	0.0017256
Atp10d	61.942	-1.15004	0.26494	19.0912	1.25e-05	3.8e-05
Atp11a	1314.66	0.742803	0.0969786	58.2652	2.29e-14	1.55e-13
Atp11b	2095.48	-0.0863368	0.0939986	0.843853	0.358297	0.443573
Atp11c	643.317	-0.512077	0.12663	16.3184	5.35e-05	0.00015145
Atp13a1	2851.83	0.864664	0.0798577	115.939	4.9e-27	5.99e-26
Atp13a2	2705.68	0.102139	0.0881763	1.34161	0.246751	0.323877
Atp13a3	4805.81	-0.410807	0.119033	11.8748	0.000568974	0.00138229
Atp13a4	411.121	2.90847	0.13725	453.953	9.95e-101	5.77e-99
Atp1a1	10104.9	-0.120909	0.0658256	3.37301	0.0662727	0.103735
Atp1a3	573.851	0.977298	0.103769	88.271	5.71e-21	5.42e-20
Atp1b1	207.518	0.628468	0.145468	18.6721	1.55e-05	4.69e-05
Atp1b2	4.94249	2.8543	1.1212	6.76867	0.00927719	0.0178465
Atp1b3	8427.66	-0.908645	0.0645246	195.542	1.96e-44	4.14e-43
Atp2a2	11282.6	0.112521	0.0804769	1.95448	0.162104	0.226071
Atp2a3	1780.92	-0.859351	0.0763747	125.733	3.52e-29	4.65e-28
Atp2b1	6428.77	0.512909	0.114885	19.8334	8.45e-06	2.63e-05
Atp2b2	151.84	-0.395502	0.168172	5.54976	0.0184833	0.0332085
Atp2b4	723.09	-1.31832	0.131379	98.9212	2.63e-23	2.82e-22
Atp2c1	3093.67	0.211627	0.0811181	6.80265	0.00910225	0.017539
Atp5a1	25719.2	-0.248169	0.0650553	14.535	0.00013758	0.000368261
Atp5b	33921.3	-0.0894719	0.0632658	1.9997	0.157331	0.220228
Atp5c1	4417.45	-0.360276	0.0701331	26.3344	2.87e-07	1.07e-06
Atp5d	3517.95	0.257547	0.0901043	8.16041	0.00428147	0.00882903
Atp5e	931.684	0.383228	0.129627	8.72151	0.00314478	0.00667965
Atp5f1	4578.98	-0.187183	0.0705634	7.03214	0.00800598	0.0156288
Atp5g1	2392.73	0.135074	0.0824506	2.68321	0.101411	0.150734
Atp5g3	3619.14	0.13407	0.0764324	3.07603	0.0794541	0.121762
Atp5h	2068.03	-0.214447	0.0771504	7.72134	0.00545719	0.0110003
Atp5j2	1500.55	0.141046	0.102775	1.88291	0.170004	0.235447
Atp5k	1032.7	0.183822	0.120991	2.30725	0.128772	0.185378
Atp5l	2411.32	0.0665952	0.0782572	0.724255	0.394752	0.481385
Atp5o	3085.76	-0.277187	0.0868481	10.1727	0.00142539	0.00321812
Atp5sl	458.394	-0.211436	0.103897	4.14632	0.0417251	0.0690103
Atp6ap1	3421.23	0.457462	0.0703536	42.1464	8.47e-11	4.4e-10
Atp6ap2	1926.35	0.502173	0.0735436	46.4965	9.18e-12	5.15e-11
Atp6v0a1	1532.99	-0.100217	0.0765822	1.71354	0.190526	0.260184
Atp6v0a2	1336.24	0.589094	0.0844704	48.4583	3.37e-12	1.97e-11
Atp6v0b	3050.72	0.78242	0.0749089	108.098	2.56e-25	2.95e-24
Atp6v0c	10316	0.328442	0.0693721	22.3705	2.25e-06	7.53e-06
Atp6v0c-ps2	157.705	10.9332	3.90708	4.05466	0.0440495	0.0723315
Atp6v0d1	2512.7	0.816567	0.0823509	97.3572	5.79e-23	6.08e-22
Atp6v0d2	2.34708	2.8281	1.46106	4.15094	0.0416113	0.068831
Atp6v0e	1088.75	0.21854	0.0850028	6.60955	0.0101433	0.0192868
Atp6v1a	5898.41	1.06604	0.0839008	158.288	2.68e-36	4.55e-35
Atp6v1b2	4189.96	0.460312	0.0645058	50.7649	1.04e-12	6.31e-12
Atp6v1c1	3151.8	0.133383	0.0682715	3.81639	0.0507535	0.0820253
Atp6v1d	910.968	0.384024	0.0848208	20.4823	6.02e-06	1.91e-05
Atp6v1e1	1333.33	0.122986	0.0823809	2.22918	0.135426	0.193629
Atp6v1f	2209.87	0.438691	0.0891748	24.1276	9.02e-07	3.18e-06
Atp6v1g1	2289.8	0.367618	0.0718933	26.1027	3.24e-07	1.2e-06
Atp6v1g2	53.9494	0.591809	0.266087	4.95308	0.0260442	0.0453165
Atp6v1h	3213.28	0.183339	0.0687875	7.10078	0.00770502	0.0151011
Atp7a	532.287	0.649995	0.138634	21.8902	2.89e-06	9.57e-06
Atp8a1	393.824	-0.679691	0.130197	27.249	1.79e-07	6.82e-07
Atp8b2	2587.29	0.488141	0.077378	39.667	3.01e-10	1.5e-09
Atp8b3	9.79491	1.22812	0.613621	4.0399	0.0444364	0.0728828
Atp8b4	1992.53	-0.325115	0.0911395	12.709	0.000363901	0.000913353
Atp8b5	2.31718	-1.09042	1.24717	0.78549	0.375467	0.460984
Atp9b	1443.05	0.675144	0.0803356	70.2913	5.12e-17	4.05e-16
Atpaf1	483.947	-0.756924	0.103708	53.3934	2.73e-13	1.73e-12
Atpaf2	664.97	-0.118973	0.0967849	1.51352	0.218603	0.292079
Atpif1	2390.02	-0.202142	0.0836981	5.82795	0.0157735	0.0287828
Atr	1755.45	-0.357069	0.0931278	14.6797	0.000127412	0.000342835
Atrip	460.055	0.239144	0.110808	4.65967	0.0308791	0.0528107
Atrnl1	560.303	0.45697	0.114268	15.9722	6.43e-05	0.000179795
Atrx	3120.61	0.237895	0.123678	3.69632	0.0545326	0.0873941
Atxn1	235.931	0.75839	0.150338	25.4224	4.61e-07	1.68e-06
Atxn10	8906.73	-0.158432	0.0605783	6.83693	0.00892923	0.0172393
Atxn2	1257.73	0.39843	0.0879362	20.4971	5.97e-06	1.9e-05
Atxn3	1461.05	-0.0931579	0.0904866	1.06089	0.303011	0.385399
Atxn7	488.58	0.705482	0.123178	32.6797	1.09e-08	4.66e-08
Atxn7l1	827.554	0.421054	0.0972558	18.7215	1.51e-05	4.57e-05
Atxn7l3	1985.5	0.593719	0.0733146	65.3185	6.37e-16	4.75e-15
Atxn7l3b	2141.21	-0.0736828	0.0754341	0.954441	0.328591	0.41277
AU019823	847.625	-0.174978	0.0851271	4.22946	0.0397281	0.0660571
AU022754	1.89155	3.45828	1.71124	4.12639	0.0422194	0.0696927
AU022793	5.04793	1.18682	0.957111	1.54519	0.213847	0.286593
AU040320	1226.5	0.347857	0.0859022	16.3816	5.18e-05	0.000146805
Aunip	347.636	-1.76392	0.145883	145.285	1.86e-33	2.89e-32
Aup1	4429.64	0.237798	0.0756806	9.86298	0.00168637	0.00375832
Aurka	1798.68	-0.751811	0.0750345	99.8533	1.64e-23	1.78e-22
Aurkaip1	409.311	-0.220461	0.124426	3.13875	0.0764523	0.117579
Aurkb	1211.67	-1.6828	0.0917408	329.461	1.26e-73	4.99e-72
Avil	118.584	1.68692	0.199918	71.7672	2.42e-17	1.95e-16
Avl9	1280.7	0.484942	0.105488	21.0713	4.43e-06	1.43e-05
Avpi1	597.042	0.270864	0.102867	6.93377	0.0084583	0.0164093
AW011738	217.089	4.94214	0.248065	589.331	3.5e-130	2.91e-128
AW146154	99.8068	-0.701651	0.212493	10.9557	0.000933144	0.00218057
AW209491	550.654	-0.380592	0.109762	12.0358	0.000521897	0.00127737
AW549877	1119.53	0.294283	0.0860807	11.6829	0.000630772	0.00152289
AW554918	207.193	-0.319468	0.147697	4.69195	0.0303042	0.0519314
Awat2	5.68876	-1.78627	0.924129	3.88413	0.0487445	0.0791957
Axin1	2150.84	0.186572	0.0694655	7.21208	0.00724145	0.0142493
Axl	60.1648	1.96548	0.267755	55.3498	1.01e-13	6.53e-13
AY074887	6.86597	2.77289	0.846913	11.7899	0.000595515	0.00144348
Azi2	752.581	0.161006	0.0914423	3.10132	0.0782291	0.120037
Azin1	4377.8	-0.477221	0.0837836	32.3225	1.31e-08	5.56e-08
Azin2	4.22354	-1.42967	0.966982	2.24714	0.133861	0.191714
B130034C11Rik	52.7252	-0.576323	0.275846	4.40918	0.035746	0.0600991
B230118H07Rik	283.552	-0.344728	0.137428	6.29204	0.0121282	0.0226605
B230208H11Rik	8.25662	-0.761014	0.692801	1.2139	0.27056	0.349751
B230217C12Rik	184.674	0.293412	0.1492	3.87105	0.0491259	0.0797269
B230307C23Rik	97.0245	0.605249	0.200659	9.10807	0.00254485	0.0054882
B230312C02Rik	1.89512	1.84166	1.49587	1.56407	0.211071	0.283445
B230354K17Rik	480.821	-0.233454	0.110432	4.47934	0.034307	0.057969
B2m	12178.4	0.651019	0.0602563	115.843	5.14e-27	6.28e-26
B330016D10Rik	27.3208	0.914079	0.358557	6.53188	0.0105958	0.0200459
B3galnt2	1109.75	-0.242263	0.0925536	6.85482	0.00884024	0.0170804
B3galt4	85.1092	-0.269932	0.224041	1.45175	0.228248	0.303069
B3galt6	97.41	-1.0978	0.211089	27.4086	1.65e-07	6.3e-07
B3gat3	853.174	0.497696	0.104495	22.6179	1.98e-06	6.66e-06
B3glct	194.999	0.909853	0.147268	38.2186	6.32e-10	3.06e-09
B3gnt2	3000.62	1.97613	0.0760698	642.219	1.1e-141	1.03e-139
B3gnt3	211.894	0.43991	0.141262	9.70475	0.00183792	0.00406635
B3gnt6	2.79093	1.98387	1.23821	2.65913	0.102957	0.152607
B3gnt7	4.27584	-2.23161	1.06714	4.71461	0.0299074	0.0513201
B3gnt9	29.8546	-0.598453	0.366808	2.67852	0.10171	0.151108
B3gntl1	272.941	-1.44398	0.136504	113.29	1.86e-26	2.23e-25
B430306N03Rik	9.71287	-2.12325	0.737529	8.75485	0.0030878	0.00656843
B4galnt1	3739.5	-0.518311	0.0783065	43.6227	3.98e-11	2.12e-10
B4galnt2	3.80449	-2.0285	1.10117	3.60712	0.0575326	0.0915831
B4galnt4	399.563	-0.57024	0.115576	24.3688	7.95e-07	2.83e-06
B4galt1	2971.42	-0.556877	0.0687343	65.3879	6.15e-16	4.59e-15
B4galt3	1259.96	0.413532	0.0907879	20.704	5.36e-06	1.72e-05
B4galt4	139.186	-1.29253	0.179594	52.6809	3.92e-13	2.45e-12
B4galt6	1036.79	-0.104844	0.112434	0.870584	0.350794	0.435872
B4galt7	750.734	0.307834	0.0921699	11.1512	0.00083979	0.00198049
B630005N14Rik	489.263	-0.127117	0.130637	0.949807	0.329768	0.414045
B630019K06Rik	263.579	-1.12503	0.1372	67.6783	1.92e-16	1.47e-15
B930018H19Rik	2.99192	0.904636	1.10629	0.670938	0.412725	0.499073
B930041F14Rik	45.6887	-0.890454	0.296246	9.15818	0.00247608	0.00535071
B930059L03Rik	33.377	-0.859189	0.357445	5.80194	0.0160085	0.0291493
Baalc	7.53488	1.10785	0.777662	2.04165	0.153044	0.215009
Babam1	1730.73	-0.276847	0.0834411	10.9967	0.000912722	0.00213714
Bach1	439.912	-0.927785	0.111518	69.3691	8.17e-17	6.38e-16
Bad	317.167	0.70524	0.120218	34.4094	4.47e-09	1.99e-08
Bag2	657.316	-0.906361	0.0954531	90.1399	2.22e-21	2.14e-20
Bag3	673.564	-0.396018	0.095185	17.3169	3.16e-05	9.23e-05
Bag4	881.247	0.0928994	0.102072	0.828527	0.362699	0.447797
Bag5	874.528	-0.228488	0.0893271	6.54145	0.010539	0.0199472
Bag6	5328.11	0.214384	0.0649043	10.9031	0.000960045	0.00223812
Bahcc1	44.1578	-0.477803	0.310281	2.39291	0.121887	0.176798
Bahd1	1248.86	-0.150806	0.082367	3.35359	0.0670587	0.104806
Baiap2	832.847	-0.108196	0.0906893	1.42345	0.232836	0.308139
Baiap2l1	81.0462	0.861371	0.222977	14.9571	0.000109981	0.000298312
Baiap2l2	5.92936	-1.11837	0.805161	1.96913	0.16054	0.224134
Bambi	271.368	6.52217	0.343059	897.236	3.92e-197	6.27e-195
Bambi-ps1	2.46369	3.87904	1.57597	6.62909	0.0100326	0.0190876
Banf1	5328.15	-0.128238	0.0761316	2.8364	0.0921503	0.138707
Bank1	63.5905	-2.93062	0.309387	103.757	2.29e-24	2.54e-23
Banp	332.386	-0.291166	0.121343	5.76436	0.0163544	0.0297286
Bap1	1649.78	-0.0651809	0.0734434	0.787915	0.374731	0.460257
Bard1	463.751	-1.20162	0.111336	116.741	3.27e-27	4.03e-26
Basp1	2.12545	1.93889	1.38529	2.02014	0.155225	0.217638
Batf2	26.6973	5.91668	0.898754	96.3042	9.85e-23	1.02e-21
Batf3	4.18695	-1.45186	0.96219	2.35892	0.124568	0.179994
Baz1a	4258.16	0.459597	0.0958245	22.9192	1.69e-06	5.75e-06
Baz1b	5488.21	-0.289976	0.0801722	13.0631	0.000301166	0.000765193
Baz2a	2162.25	0.288125	0.0963243	8.93748	0.00279377	0.00598472
Baz2b	1506.46	0.530151	0.0975601	29.4192	5.83e-08	2.33e-07
Bbc3	2562.17	1.25185	0.0904041	187.205	1.3e-42	2.58e-41
Bbip1	363.278	0.209867	0.115974	3.27821	0.0702054	0.109125
Bbs10	67.77	-0.647242	0.234821	7.65076	0.00567486	0.0113999
Bbs12	363.816	-0.854438	0.128433	44.2367	2.91e-11	1.57e-10
Bbs2	257.562	0.374834	0.130372	8.27163	0.00402693	0.00835525
Bbs4	201.967	-0.549264	0.147672	13.9043	0.000192358	0.000504139
Bbs5	155.043	0.149556	0.16128	0.862384	0.353072	0.438195
Bbs7	346.91	-0.236374	0.117802	4.03443	0.0445807	0.0730914
Bbs9	467.622	0.457746	0.105198	18.9255	1.36e-05	4.13e-05
Bbx	2653.37	0.865079	0.114534	56.3264	6.14e-14	4.03e-13
BC003331	1639.72	-0.18002	0.0837788	4.6163	0.0316695	0.0539823
BC003965	717.003	-0.130062	0.105939	1.50759	0.219508	0.293013
BC004004	958.847	-0.147954	0.0901488	2.69272	0.100808	0.149994
BC005537	9023.92	-0.20858	0.0718243	8.42757	0.00369574	0.00772691
BC005561	231.797	-0.210735	0.163979	1.65518	0.198256	0.268733
BC005624	890.749	-0.305472	0.0978892	9.72709	0.00181571	0.00402208
BC017158	611.587	-0.558671	0.108414	26.5379	2.58e-07	9.68e-07
BC017643	847.023	-0.388686	0.0950015	16.7396	4.29e-05	0.000123105
BC020402	28.7202	0.309559	0.362905	0.728798	0.393273	0.479855
BC022687	155.279	0.420764	0.168942	6.20535	0.0127365	0.023683
BC023829	322.466	-0.197904	0.120634	2.69776	0.100489	0.149607
BC025920	44.1773	-0.961385	0.342026	7.94225	0.00482939	0.00984792
BC027231	701.447	-0.1597	0.0985623	2.62825	0.104977	0.15522
BC028528	98.7259	0.285382	0.208053	1.88321	0.16997	0.235425
BC029214	61.619	-0.273577	0.254989	1.15369	0.282778	0.363236
BC029722	301.147	-0.63982	0.139837	20.9273	4.77e-06	1.54e-05
BC030336	613.701	1.28255	0.0963811	176.161	3.34e-40	6.25e-39
BC031181	556.472	0.472741	0.0997472	22.4444	2.16e-06	7.27e-06
BC037034	564.426	0.90634	0.106853	71.5986	2.64e-17	2.11e-16
BC037704	30.6586	0.288665	0.335458	0.741551	0.389165	0.475658
BC048644	2.87719	-3.71194	1.52425	6.4645	0.011005	0.0207497
BC051226	34.7733	0.3611	0.334693	1.16546	0.280336	0.360749
BC051537	2.19744	-4.39688	1.59791	7.90939	0.00491789	0.0100109
BC052040	272.917	-0.154276	0.128211	1.45116	0.228342	0.303129
BC055324	977.785	-1.16695	0.0853537	186.071	2.29e-42	4.51e-41
BC065397	21.7524	0.378489	0.412741	0.842002	0.358825	0.44417
BC068281	96.7828	-0.511815	0.204725	6.29654	0.0120974	0.0226162
Bcap29	2228.69	-0.733118	0.0757405	93.0984	4.98e-22	4.99e-21
Bcar1	362.508	-0.313876	0.115924	7.35561	0.00668538	0.0132508
Bcar3	470.412	1.54766	0.113929	183.139	1e-41	1.94e-40
Bcas1	4.89314	-2.11215	0.983661	4.94262	0.0262023	0.0455606
Bcas2	1766.63	-0.261712	0.0781177	11.2156	0.000811109	0.00192022
Bcas3	779.071	0.524036	0.0952388	30.2257	3.85e-08	1.56e-07
Bcat1	4237.49	-0.416322	0.0658997	39.8134	2.79e-10	1.4e-09
Bcat2	1572.61	-0.175873	0.089419	3.86696	0.0492456	0.0798705
Bccip	1699.46	-0.325363	0.0894485	13.2087	0.00027865	0.00071194
Bcdin3d	115.787	-0.597948	0.203923	8.60984	0.00334351	0.00706079
Bckdhb	242.195	0.439664	0.135768	10.4925	0.00119857	0.00274621
Bckdk	1374.9	-0.467391	0.0880572	28.1106	1.15e-07	4.46e-07
Bcl10	1651.45	0.517113	0.0740386	48.6512	3.06e-12	1.79e-11
Bcl2	440.791	0.143126	0.125743	1.29618	0.254911	0.33295
Bcl2a1a	9.22264	-1.29521	0.649533	4.0658	0.0437598	0.0719204
Bcl2a1b	627.391	-1.57635	0.112862	193.015	6.99e-44	1.45e-42
Bcl2a1d	715.053	-0.489161	0.0991414	24.3202	8.16e-07	2.89e-06
Bcl2l1	1909.2	-0.865907	0.0727681	140.615	1.95e-32	2.9e-31
Bcl2l11	1019.41	2.50655	0.095515	668.075	2.62e-147	2.6e-145
Bcl2l12	97.7595	-0.230391	0.20376	1.2803	0.257843	0.336093
Bcl2l13	1120.93	-0.504079	0.0811175	38.5961	5.21e-10	2.54e-09
Bcl2l14	1.79463	-2.98149	1.65814	3.33051	0.0680056	0.106053
Bcl2l2	1138.65	0.501207	0.0838894	35.6212	2.4e-09	1.1e-08
Bcl3	133.709	0.155845	0.179787	0.75212	0.385806	0.472003
Bcl6	959.947	-0.624966	0.0930669	44.9718	2e-11	1.09e-10
Bcl7a	556.209	-0.418334	0.0981505	18.1963	1.99e-05	5.94e-05
Bcl7b	622.489	0.258078	0.101374	6.48088	0.0109041	0.0205836
Bcl9	361.333	-0.148979	0.127707	1.3651	0.242655	0.319056
Bcl9l	373.434	0.111719	0.121139	0.851103	0.35624	0.441445
Bclaf1	3816.06	-0.0876062	0.0831761	1.10927	0.292241	0.373667
Bco2	81.5047	-0.76171	0.225342	11.4778	0.000704337	0.00168651
Bcor	1219.82	-0.859804	0.108005	62.7967	2.29e-15	1.65e-14
Bcorl1	570.353	1.12961	0.117858	90.8801	1.53e-21	1.49e-20
Bcr	680.615	0.460939	0.0994848	21.4454	3.64e-06	1.19e-05
Bcs1l	493.55	-0.6056	0.102165	35.2088	2.96e-09	1.34e-08
Bdp1	2916.22	0.696046	0.118369	34.2866	4.76e-09	2.11e-08
Bean1	12.3558	0.774866	0.549554	1.99193	0.158139	0.221215
Becn1	2120.2	0.107989	0.0708081	2.32613	0.127217	0.183367
Bend3	879.954	-0.207635	0.0993768	4.36793	0.0366215	0.061434
Bend4	290.803	-0.132408	0.140208	0.896773	0.343648	0.428824
Best2	13.6851	3.41388	0.694213	27.8084	1.34e-07	5.17e-07
Bet1	308.331	-0.208812	0.122555	2.90749	0.0881687	0.133467
Bet1l	217.491	0.263565	0.148636	3.14666	0.0760827	0.117081
Bex6	5.73071	-4.77034	1.34892	17.4337	2.98e-05	8.7e-05
Bfar	842.642	0.513656	0.0870333	34.7839	3.68e-09	1.65e-08
Bfsp2	11.5097	0.580826	0.580744	1.00279	0.316635	0.399947
Bglap3	5.47614	-1.47145	0.882955	2.87698	0.0898547	0.135746
Bhlhe40	2752.5	1.16034	0.0834273	189.622	3.84e-43	7.77e-42
Bhlhe41	4.54931	4.80087	1.40298	15.0113	0.000106867	0.000290237
Bicd2	1304.66	0.649485	0.0806	64.6753	8.83e-16	6.5e-15
Bid	3769.35	0.193511	0.0733536	6.95538	0.00835677	0.016232
Bik	3.45203	2.81273	1.20387	6.04882	0.0139156	0.0256817
Bin1	2755.56	-0.0719543	0.079037	0.828559	0.362689	0.447797
Bin2	2789.94	-0.487476	0.0683356	50.7496	1.05e-12	6.35e-12
Bin3	904.376	-0.52898	0.0882325	35.9118	2.06e-09	9.51e-09
Birc2	519.63	-0.240403	0.102057	5.55545	0.0184232	0.0331131
Birc3	1182.03	0.200088	0.0829692	5.81548	0.0158857	0.0289505
Birc5	1421.26	-1.35701	0.0894223	226.171	4.08e-51	1.01e-49
Birc6	6148.25	0.295739	0.22929	1.66076	0.197501	0.267994
Bivm	507.594	-0.216027	0.105933	4.16824	0.0411887	0.0682111
Blcap	1738.53	1.17143	0.0759839	234.22	7.16e-53	1.84e-51
Blm	833.599	-1.0463	0.0999252	108.886	1.72e-25	2e-24
Blmh	2977.36	-0.592578	0.0730854	65.426	6.03e-16	4.51e-15
Blnk	58.3833	-0.330173	0.270848	1.49044	0.222148	0.295889
Bloc1s1	522.759	0.283808	0.110696	6.57286	0.0103545	0.0196505
Bloc1s2	778.308	0.123216	0.0989687	1.55087	0.213007	0.285585
Bloc1s3	249.769	0.149804	0.138011	1.18071	0.277211	0.357159
Bloc1s4	296.016	0.386615	0.132478	8.51713	0.00351819	0.00739379
Bloc1s5	292.804	-0.441033	0.133372	10.9706	0.000925663	0.00216625
Bloc1s6	693.746	-0.321417	0.0957651	11.2698	0.000787766	0.0018702
Blvra	491.748	-0.437973	0.106787	16.8364	4.07e-05	0.000117326
Blvrb	226.231	-0.164056	0.162734	1.01554	0.31358	0.396636
Blzf1	1035.44	0.142404	0.0869519	2.68284	0.101435	0.150751
Bmf	165.784	-2.6279	0.202628	177.288	1.89e-40	3.57e-39
Bmi1	2166.33	0.537202	0.0745706	51.7117	6.43e-13	3.94e-12
Bmp1	221.074	1.87433	0.158868	139.29	3.81e-32	5.6e-31
Bmp2k	406.348	-0.332276	0.131284	6.41531	0.0113141	0.0212759
Bmp6	3.45932	0.900643	1.06631	0.712594	0.398584	0.48537
Bmp8b	10.7318	7.05587	1.27956	47.9608	4.35e-12	2.51e-11
Bmpr2	1267.5	0.536628	0.24424	4.80197	0.0284273	0.0490762
Bms1	4164.2	-0.142621	0.077254	3.40681	0.0649278	0.102036
Bmyc	497.03	-0.225643	0.1161	3.77718	0.0519561	0.0837575
Bnip1	495.073	-0.0921998	0.111057	0.689471	0.406344	0.49322
Bnip2	1986.51	0.110658	0.0701774	2.48674	0.114809	0.167863
Bnip3	964.962	-0.346214	0.0959522	13.0155	0.000308923	0.000783656
Bnip3l	1967.58	0.339484	0.0767055	19.5632	9.73e-06	3.01e-05
Bod1l	2340.8	0.251574	0.127375	3.8969	0.0483753	0.0786583
Bola1	566.424	-0.325655	0.115311	7.97138	0.00475227	0.00970148
Bola2	673.564	0.266926	0.110263	5.85791	0.0155072	0.0283454
Bop1	3925.14	-0.144484	0.0713392	4.10062	0.0428675	0.0706624
Bora	1210.84	0.14615	0.0796157	3.37054	0.0663722	0.10386
Bpgm	119.247	-1.11583	0.186259	36.407	1.6e-09	7.45e-09
Bphl	312.285	0.20167	0.124859	2.61056	0.106154	0.156753
Bpnt1	1788.7	-0.262893	0.0778894	11.3866	0.000739758	0.00176473
Bptf	2733.66	0.153907	0.120682	1.62588	0.202275	0.273197
Braf	1537.01	-0.60762	0.104291	33.7877	6.15e-09	2.7e-08
Brap	1290.14	0.188316	0.0794746	5.61457	0.0178118	0.0321269
Brat1	479.149	-0.571332	0.104833	29.7705	4.86e-08	1.96e-07
Brca1	961.622	-0.827193	0.111754	54.3892	1.64e-13	1.05e-12
Brca2	925.082	-0.912322	0.119033	58.1748	2.4e-14	1.62e-13
Brcc3	720.836	-0.235276	0.097213	5.85718	0.0155136	0.0283521
Brd1	3233.89	0.508412	0.0851986	35.4616	2.6e-09	1.19e-08
Brd2	8348.27	0.406757	0.0626947	41.9724	9.26e-11	4.8e-10
Brd4	3517.63	0.187391	0.0915876	4.18422	0.040802	0.0676565
Brd7	3734.05	-0.554322	0.0746496	54.8771	1.28e-13	8.27e-13
Brd8	1713.75	-0.237743	0.0810085	8.61085	0.00334167	0.00705923
Brd9	853.902	-0.250055	0.0983039	6.46545	0.0109992	0.0207417
Brdt	82.6336	-0.523386	0.217373	5.81991	0.0158458	0.02889
Bre	790.31	0.377033	0.0933003	16.316	5.36e-05	0.000151604
Brf1	1337.66	0.127294	0.0883032	2.07821	0.149415	0.210645
Brf2	178.133	-0.297327	0.17292	2.95612	0.0855529	0.129953
Bri3	630.265	0.498425	0.0995993	25.0084	5.71e-07	2.06e-06
Bri3bp	3458.41	-0.192346	0.0690081	7.76689	0.00532125	0.0107567
Brip1	827.576	-0.367907	0.0975823	14.2128	0.000163255	0.000433271
Brix1	2397.86	-0.337876	0.0758488	19.8131	8.54e-06	2.66e-05
Brms1	874.327	0.0957311	0.101464	0.891025	0.3452	0.430242
Brms1l	641.724	0.350366	0.0959077	13.3423	0.000259492	0.000666983
Brox	2293.38	0.264303	0.0751039	12.3746	0.000435214	0.00107881
Brpf1	1595.76	0.239129	0.0834922	8.19879	0.00419183	0.00867069
Brpf3	732.666	0.882319	0.101644	74.9164	4.91e-18	4.09e-17
Brsk2	3.35425	-0.954124	1.07796	0.790848	0.373844	0.459483
Brwd1	1583.61	0.847724	0.115449	53.3212	2.83e-13	1.79e-12
Brwd3	430.265	1.3504	0.165559	65.1723	6.86e-16	5.1e-15
Bscl2	399.045	1.84077	0.142569	163.215	2.25e-37	3.9e-36
Bsdc1	808.223	0.656324	0.0942903	48.2874	3.68e-12	2.13e-11
Bsg	4016.78	0.0861614	0.0746848	1.33081	0.248661	0.325915
Bsn	261.488	-1.2993	0.149662	75.5817	3.51e-18	2.96e-17
Bst1	6.43259	0.771396	0.746503	1.07092	0.300738	0.382812
Bst2	1478.66	0.851347	0.086582	95.8239	1.26e-22	1.29e-21
Btaf1	3578.35	0.397366	0.108382	13.4056	0.000250874	0.000646518
Btbd1	1850.08	0.329874	0.0758706	18.8814	1.39e-05	4.22e-05
Btbd10	762.533	0.264378	0.0906125	8.51293	0.00352631	0.0074085
Btbd11	415.263	1.27302	0.124468	103.818	2.22e-24	2.47e-23
Btbd17	6.50953	-1.96636	0.824501	6.03447	0.0140292	0.0258689
Btbd19	337.34	-0.829226	0.120067	47.8874	4.51e-12	2.6e-11
Btbd2	527.076	0.543289	0.118526	20.9597	4.69e-06	1.51e-05
Btbd6	408.416	-0.59045	0.114918	26.4409	2.72e-07	1.01e-06
Btbd7	562.091	0.463885	0.159524	8.43606	0.00367852	0.00769466
Btbd8	13.6537	-0.525399	0.523529	1.01864	0.312842	0.395977
Btbd9	942.913	0.154061	0.100135	2.36778	0.123863	0.179218
Btc	61.5481	1.16945	0.253793	21.3435	3.84e-06	1.25e-05
Btd	154.302	-0.253323	0.164146	2.38481	0.12252	0.177536
Btf3	11883.1	-0.163126	0.073618	4.90732	0.026743	0.0464063
Btf3l4	951.385	-0.264565	0.0834494	10.0608	0.0015146	0.00340274
Btg1	2122.59	2.10053	0.0805894	647.982	6.14e-143	5.82e-141
Btg2	312.282	1.07857	0.12621	72.8954	1.37e-17	1.11e-16
Btg3	344.804	0.636755	0.135869	21.9009	2.87e-06	9.52e-06
Btk	1762.93	-0.256394	0.0759197	11.4029	0.000733303	0.00175031
Btla	4.92066	-1.40085	0.940396	2.25858	0.132876	0.190537
Btn1a1	4.60621	3.24132	1.17637	8.4406	0.00366936	0.00767676
Btnl2	3.80203	-1.60834	1.03068	2.53975	0.111012	0.163019
Btrc	623.713	0.507782	0.0949321	28.5824	8.98e-08	3.53e-07
Bub1	1579.83	-1.45219	0.0814319	312.415	6.5e-70	2.42e-68
Bub1b	4425	-0.659604	0.0793179	68.6626	1.17e-16	9.05e-16
Bub3	3463.86	-0.406618	0.072194	31.6429	1.85e-08	7.77e-08
Bud13	561.488	-0.633787	0.107964	34.422	4.44e-09	1.98e-08
Bysl	1471.8	-0.198317	0.0767632	6.67387	0.00978364	0.0186749
Bzrap1	473.331	0.377587	0.143094	6.9537	0.00836461	0.0162447
Bzw1	13252	-0.0947547	0.0707271	1.79458	0.180369	0.248191
Bzw2	4631.31	-0.348785	0.0652289	28.5393	9.18e-08	3.6e-07
C030006K11Rik	335.355	-0.248018	0.11952	4.31359	0.037809	0.0631613
C030034I22Rik	68.8333	0.195325	0.228522	0.732202	0.39217	0.478824
C030034L19Rik	23.5294	-3.01039	0.522207	38.566	5.29e-10	2.58e-09
C030037D09Rik	6.78491	0.732527	0.778661	0.88939	0.345643	0.430516
C030039L03Rik	34.8177	0.496144	0.317008	2.45465	0.117177	0.170954
C130026I21Rik	1081.43	2.0106	0.0864001	529.703	3.28e-117	2.33e-115
C130036L24Rik	54.1143	0.579168	0.265196	4.77961	0.0287987	0.0496305
C130050O18Rik	4.47937	-2.32819	1.0318	5.6121	0.0178369	0.0321632
C1d	457.508	-0.401041	0.118518	11.4614	0.000710582	0.00169956
C1galt1	559.788	-0.361671	0.138535	6.81229	0.00905325	0.0174551
C1galt1c1	353.316	0.135285	0.119699	1.27855	0.258169	0.336449
C1qbp	8703.78	-0.375631	0.0674094	30.972	2.62e-08	1.08e-07
C1ql1	13.4684	0.804845	0.526384	2.34079	0.126026	0.181895
C1qtnf1	2.03584	-2.07937	1.53942	1.91726	0.166159	0.230921
C1qtnf6	104.747	1.89579	0.204355	87.931	6.78e-21	6.41e-20
C1ra	750.767	-0.52403	0.0963655	29.559	5.42e-08	2.17e-07
C1rl	7.09109	-0.895098	0.725889	1.53256	0.215729	0.288872
C1s1	9.15949	1.02125	0.656277	2.43335	0.118779	0.172995
C1s2	2.97834	1.25159	1.09629	1.31674	0.251178	0.328613
C230035I16Rik	3.63494	-1.46196	1.06193	1.93772	0.163916	0.228324
C230037L18Rik	14.9447	1.27431	0.506186	6.39203	0.0114634	0.0215251
C2cd2	201.443	0.237204	0.14763	2.58459	0.107908	0.15897
C2cd2l	726.614	0.732726	0.098852	54.7096	1.4e-13	8.98e-13
C2cd3	962.231	-0.167555	0.105776	2.51132	0.113032	0.16549
C2cd4c	8.52727	-4.42411	1.15181	23.6685	1.14e-06	3.98e-06
C2cd5	1037.64	-0.920854	0.0988335	86.1654	1.65e-20	1.54e-19
C3	2397.95	0.770333	0.0813184	88.9851	3.98e-21	3.8e-20
C330006A16Rik	499.794	0.42024	0.115436	13.236	0.000274629	0.000702506
C330007P06Rik	951.975	-0.0976262	0.0930462	1.10147	0.293945	0.375508
C330013E15Rik	11.4302	1.20716	0.604262	4.01494	0.0450987	0.0738556
C330018D20Rik	131.011	-0.976282	0.19034	26.4641	2.68e-07	1e-06
C330024C12Rik	2.97086	2.01876	1.25212	2.65273	0.103372	0.153169
C330027C09Rik	1140.09	-1.11773	0.0944999	138.319	6.21e-32	9.07e-31
C3ar1	2175.9	1.7545	0.0782208	485.712	1.22e-107	7.6e-106
C430049B03Rik	24.4038	1.32863	0.391074	11.681	0.000631429	0.00152419
C4a	9.43214	0.757715	0.618721	1.50406	0.220047	0.29358
C530005A16Rik	11.406	-1.47012	0.631215	5.54533	0.0185301	0.0332819
C5ar1	263.895	1.87482	0.149603	156.533	6.47e-36	1.09e-34
C5ar2	50.4596	-2.56242	0.328388	67.3951	2.22e-16	1.69e-15
C630043F03Rik	74.0747	-0.687604	0.229836	9.00217	0.0026966	0.00579109
C77080	2760.63	0.443258	0.0743874	35.4135	2.67e-09	1.21e-08
C87436	294.754	-0.224496	0.12827	3.06778	0.0798585	0.12226
C920006O11Rik	16.6175	-0.896539	0.478298	3.56664	0.0589515	0.0935976
C920009B18Rik	257.146	-0.304249	0.155032	3.86705	0.0492431	0.0798705
C920021L13Rik	2.86995	1.16056	1.16266	1.00174	0.316891	0.400191
C920025E04Rik	42.4311	-0.363984	0.308825	1.39279	0.237934	0.313815
Caap1	263.349	-0.544089	0.141066	14.8939	0.000113729	0.000307958
Cab39	4307.79	-0.298242	0.0725611	16.8725	4e-05	0.000115219
Cab39l	711.566	-0.421963	0.0938682	20.2232	6.89e-06	2.17e-05
Cabin1	3452.83	0.380054	0.0783718	23.4663	1.27e-06	4.4e-06
Cables2	546.693	0.274611	0.0997641	7.57911	0.00590485	0.0118137
Cabp1	13.6342	1.402	0.536891	6.9029	0.0086056	0.0166748
Cacna1b	200.693	1.47012	0.161815	82.4561	1.08e-19	9.68e-19
Cacna1d	12.134	-1.88101	0.60952	10.0375	0.00153386	0.00344238
Cacna2d4	32.3141	-2.7675	0.416093	50.7108	1.07e-12	6.47e-12
Cacnb1	19.2749	1.04956	0.452506	5.39904	0.0201478	0.0358443
Cacnb3	237.978	0.504039	0.137845	13.374	0.000255143	0.000656595
Cacng6	1.46758	-2.68162	1.74851	2.45962	0.116807	0.170473
Cacng8	104.562	-0.228507	0.205198	1.24231	0.265026	0.343707
Cactin	1494.2	-0.62524	0.0872337	51.1395	8.6e-13	5.24e-12
Cacul1	3416.43	0.411894	0.0729242	31.8226	1.69e-08	7.13e-08
Cacybp	4237.08	-0.373116	0.0746113	24.9507	5.88e-07	2.12e-06
Cad	7169.93	-0.224959	0.0864651	6.76331	0.00930508	0.0178948
Cadm1	1341.92	1.5704	0.0899562	297.143	1.38e-66	4.81e-65
Cadm2	17.5784	2.93313	0.567544	29.1418	6.73e-08	2.67e-07
Calcoco1	923.964	0.882676	0.085887	105.056	1.19e-24	1.34e-23
Calcrl	696.807	-0.477742	0.119015	16.094	6.03e-05	0.000169294
Calhm2	212.387	-1.93642	0.159676	151.162	9.66e-35	1.57e-33
Calm1	11464.3	0.259142	0.0601328	18.5491	1.66e-05	4.98e-05
Calm2	5643.34	-0.509021	0.0729804	48.4305	3.42e-12	1.99e-11
Calm3	3658.8	-0.458253	0.0735436	38.7034	4.93e-10	2.41e-09
Calr	12869.7	0.252156	0.075655	11.0948	0.000865712	0.00203637
Calr4	12.2044	0.62113	0.552484	1.26667	0.260393	0.338608
Calu	5159.04	0.347498	0.0714742	23.5902	1.19e-06	4.14e-06
Camk1d	969.702	0.473753	0.117959	16.0877	6.05e-05	0.000169828
Camk2a	174.493	-0.877263	0.156505	31.7057	1.79e-08	7.55e-08
Camk2d	2281.85	1.08625	0.0907451	140.81	1.77e-32	2.63e-31
Camk2g	1808.58	1.12919	0.0836117	179.539	6.11e-41	1.16e-39
Camk2n1	10.4632	1.82141	0.654934	7.87207	0.00502042	0.0102051
Caml	374.836	0.368539	0.111362	10.9567	0.000932663	0.00218008
Camsap1	1453.32	0.518444	0.096381	28.8389	7.87e-08	3.11e-07
Camsap2	1827.86	0.568753	0.120833	22.0397	2.67e-06	8.89e-06
Camsap3	14.7422	-1.48372	0.557092	7.26688	0.00702376	0.0138528
Camta1	257.437	-0.427421	0.137412	9.69618	0.00184651	0.00408254
Camta2	819.904	0.882227	0.0931196	89.2779	3.43e-21	3.28e-20
Cand1	3478.03	0.13277	0.083336	2.53793	0.11114	0.163113
Cand2	148.835	-0.22844	0.16512	1.91903	0.165964	0.230674
Cant1	863.069	0.179407	0.0905636	3.92514	0.0475693	0.0774461
Cap1	21212.5	-0.368137	0.0685769	28.7439	8.26e-08	3.26e-07
Capg	14384.3	0.107026	0.075557	2.00594	0.156684	0.219443
Capn1	3294.7	0.561046	0.0702981	63.4002	1.69e-15	1.22e-14
Capn10	464.969	-0.275805	0.115008	5.75438	0.0164476	0.0298682
Capn15	449.034	0.0940915	0.10699	0.774506	0.378827	0.464707
Capn2	4474.8	0.868595	0.0708081	148.695	3.34e-34	5.35e-33
Capns1	5481.83	0.499712	0.0715013	48.6349	3.08e-12	1.8e-11
Caprin1	16023.2	-0.217008	0.0771115	7.91278	0.00490867	0.00999687
Caprin2	150.116	0.173283	0.177165	0.957226	0.327887	0.412168
Capza1	12856.8	-0.172667	0.0623485	7.66581	0.00562771	0.0113173
Capza2	3302.26	0.155349	0.069081	5.05569	0.0245452	0.042918
Car13	138.796	1.97193	0.18022	122.441	1.85e-28	2.39e-27
Car15	8.26919	3.38774	0.862686	18.2486	1.94e-05	5.78e-05
Car2	3130.95	-1.35692	0.073079	336.621	3.47e-75	1.42e-73
Car3	4.0663	-1.78059	1.10273	2.69494	0.100667	0.149837
Car5b	20.1444	1.59158	0.45775	12.2078	0.000475891	0.00117171
Car6	6.09622	1.65103	0.806493	4.26438	0.0389195	0.0648473
Car9	28.8993	0.542213	0.362328	2.24166	0.134337	0.192266
Card10	162.369	-0.185697	0.172374	1.16554	0.28032	0.360749
Card11	3911.07	-1.89703	0.0748056	613.142	2.32e-135	2.02e-133
Card14	1.84783	-1.91402	1.52745	1.65483	0.198303	0.268769
Card6	273.756	-0.578093	0.141562	16.7044	4.37e-05	0.00012521
Card9	1036.01	-0.518376	0.105132	24.2355	8.52e-07	3.01e-06
Carf	198.53	-0.234609	0.156926	2.24336	0.134189	0.192119
Carhsp1	1267.1	0.677996	0.0779129	75.4241	3.8e-18	3.2e-17
Carkd	681.311	-0.115581	0.0913412	1.60212	0.205604	0.277168
Carm1	3993.73	-0.0650666	0.0646586	1.0128	0.314233	0.397344
Cars	4126.54	-0.118706	0.0650921	3.3251	0.0682301	0.106352
Cars2	273.592	-0.196393	0.156251	1.58025	0.208724	0.280813
Cartpt	3.64201	2.91879	1.22979	6.18224	0.0129039	0.0239484
Casc1	2.09967	-2.18373	1.51529	2.22622	0.135685	0.193958
Casc3	1851.94	-0.227398	0.077444	8.61923	0.00332632	0.00703029
Casc4	23.1493	1.56275	0.442446	12.5504	0.000396125	0.000988808
Casc5	804.551	-1.44838	0.144894	97.3363	5.85e-23	6.14e-22
Casd1	482.46	0.400282	0.113513	12.4275	0.000423063	0.00104991
Cask	12.7231	-0.962165	0.535895	3.27982	0.0701366	0.109045
Caskin1	1.71853	2.33283	1.60293	2.24573	0.133983	0.191846
Caskin2	386.341	0.29272	0.112446	6.78039	0.00921648	0.0177351
Casp1	338.742	0.219149	0.118332	3.43234	0.0639315	0.100631
Casp2	1228.24	-0.674363	0.0832766	65.404	6.1e-16	4.56e-15
Casp3	949.537	-0.595222	0.0893565	44.2898	2.83e-11	1.53e-10
Casp4	197.089	0.215292	0.146611	2.15922	0.141717	0.201455
Casp6	525.27	0.832255	0.10861	58.4724	2.06e-14	1.4e-13
Casp7	441.722	-0.843926	0.10937	59.7095	1.1e-14	7.62e-14
Casp8	1480.89	-0.118747	0.0767014	2.39739	0.121538	0.176352
Casp8ap2	1083.6	-0.436081	0.126047	11.9385	0.000549844	0.00133962
Casp9	1075.29	-0.118834	0.0823775	2.08331	0.148917	0.210082
Cass4	268.604	-0.975687	0.1357	51.979	5.61e-13	3.47e-12
Cast	1511.61	1.03666	0.085063	146.718	9.04e-34	1.42e-32
Casz1	41.2621	1.49961	0.341041	19.4274	1.04e-05	3.22e-05
Catip	13.4	1.06351	0.521642	4.18672	0.0407418	0.0675672
Catsper4	2.55487	2.93066	1.44839	4.5172	0.0335557	0.0568343
Catsperd	4.75052	0.994326	0.858379	1.35189	0.244948	0.321681
Catsperg1	31.8943	0.550038	0.355516	2.39699	0.121569	0.176377
Cav1	11.0007	1.30988	0.611769	4.62138	0.0315758	0.053844
Cav2	736.143	0.93907	0.0972845	92.6389	6.28e-22	6.24e-21
Cbfb	4690.15	-0.338802	0.0830895	16.5949	4.63e-05	0.000132177
Cbll1	707.746	-0.284726	0.0981514	8.41917	0.00371285	0.00775889
Cbln1	22.1721	0.590505	0.405997	2.12076	0.145314	0.205656
Cbr1	186.597	-0.215006	0.160799	1.79024	0.180897	0.248758
Cbr4	168.664	-0.265632	0.165072	2.59161	0.107431	0.158428
Cbwd1	848.726	0.252767	0.0970267	6.78367	0.00919958	0.0177079
Cbx1	712.331	-0.816933	0.105421	59.8476	1.02e-14	7.12e-14
Cbx2	418.714	-1.45831	0.116556	157.558	3.87e-36	6.54e-35
Cbx3	3557.83	-0.644115	0.0736735	75.9764	2.87e-18	2.44e-17
Cbx4	547.274	-1.18079	0.108703	117.83	1.89e-27	2.34e-26
Cbx5	6590.12	-0.636199	0.0852546	55.2883	1.04e-13	6.73e-13
Cbx6	2614.81	-0.578473	0.068848	70.3358	5e-17	3.96e-16
Cbx7	300.203	-0.346766	0.139231	6.20984	0.0127042	0.0236265
Cbx8	91.3007	-1.4641	0.217935	46.3337	9.97e-12	5.58e-11
Cby1	156.527	-0.608438	0.162133	14.1487	0.000168917	0.000447187
Cc2d1a	1354.57	0.573654	0.0812683	49.6527	1.84e-12	1.09e-11
Cc2d1b	2071.93	-0.255245	0.0774913	10.8409	0.00099284	0.00230839
Ccar2	2041.3	-0.944841	0.0776777	146.491	1.01e-33	1.59e-32
Ccbe1	287.085	2.40211	0.159777	224.018	1.2e-50	2.96e-49
Ccbl1	74.475	-0.612739	0.256948	5.69045	0.0170575	0.0308838
Ccbl2	175.578	-0.755146	0.158318	22.887	1.72e-06	5.84e-06
Ccdc101	577.133	-0.262112	0.114129	5.27239	0.0216663	0.0382603
Ccdc106	174.6	0.402394	0.161693	6.19622	0.0128023	0.023782
Ccdc107	452.538	-0.207987	0.112214	3.43679	0.0637596	0.100422
Ccdc109b	650.121	2.45458	0.10287	568.922	9.63e-126	7.57e-124
Ccdc112	137.84	-0.615167	0.172525	12.7668	0.000352833	0.000887313
Ccdc114	3.79442	-0.914948	0.978371	0.88798	0.346025	0.430825
Ccdc115	1255.54	-0.433785	0.0815521	28.2708	1.05e-07	4.11e-07
Ccdc116	406.96	-0.236455	0.123196	3.68649	0.0548548	0.0878775
Ccdc117	1304.32	0.39413	0.0773004	25.9652	3.48e-07	1.28e-06
Ccdc12	912.033	-0.174339	0.100252	3.02167	0.0821587	0.125452
Ccdc120	106.273	0.711939	0.189013	14.2185	0.000162764	0.000432058
Ccdc124	744.371	-0.109242	0.129809	0.707584	0.400247	0.486837
Ccdc126	88.03	0.562963	0.214333	6.90712	0.00858534	0.0166406
Ccdc127	1058.31	-0.14154	0.0854648	2.74419	0.0976088	0.145759
Ccdc130	230.026	-0.456866	0.140261	10.6456	0.00110334	0.00254393
Ccdc132	1726.67	0.0657336	0.0768401	0.731941	0.392255	0.478824
Ccdc134	241.907	-0.800878	0.14309	31.4383	2.06e-08	8.59e-08
Ccdc136	211.894	0.8691	0.142733	37.1069	1.12e-09	5.29e-09
Ccdc137	1224.99	-0.3251	0.0822067	15.6281	7.71e-05	0.000213577
Ccdc138	35.4762	-0.389919	0.326963	1.42598	0.232422	0.307717
Ccdc14	256.462	-0.997776	0.141106	50.234	1.36e-12	8.19e-12
Ccdc148	1.78523	1.60717	1.42907	1.29334	0.255434	0.33353
Ccdc15	106.629	-0.680412	0.2586	6.91368	0.0085539	0.0165847
Ccdc155	13.3631	1.2692	0.530749	5.77475	0.016258	0.0295785
Ccdc157	116.932	0.902018	0.196126	21.1618	4.22e-06	1.37e-05
Ccdc163	96.4096	0.265444	0.231478	1.31673	0.251181	0.328613
Ccdc167	164.322	-0.985883	0.160592	38.1174	6.66e-10	3.21e-09
Ccdc171	145.765	1.15164	0.175428	43.1506	5.07e-11	2.67e-10
Ccdc174	511.9	0.313323	0.112222	7.7929	0.00524519	0.0106147
Ccdc180	9.31574	0.631685	0.621113	1.03647	0.308643	0.391465
Ccdc181	840.026	-0.457247	0.0909374	25.2639	5e-07	1.82e-06
Ccdc186	418.74	0.667418	0.14617	20.7668	5.19e-06	1.67e-05
Ccdc22	2798.14	0.187127	0.0759821	6.0622	0.0138105	0.0254955
Ccdc23	129.766	0.437312	0.185869	5.53896	0.0185976	0.0333704
Ccdc24	1.82814	3.41817	1.70186	4.09283	0.0430655	0.0709431
Ccdc25	994.828	0.843092	0.0887028	89.7753	2.67e-21	2.56e-20
Ccdc28a	32.6814	0.41827	0.333624	1.57461	0.209539	0.281851
Ccdc28b	71.4406	-0.899746	0.24102	14.0476	0.000178242	0.000470027
Ccdc40	22.3748	-0.459781	0.412589	1.25118	0.263328	0.34192
Ccdc43	837.451	-0.308891	0.0883958	12.2128	0.000474634	0.00116906
Ccdc47	2700.1	-0.262535	0.0823669	10.1489	0.00144387	0.00325754
Ccdc51	340.673	-0.792303	0.126079	39.5386	3.22e-10	1.6e-09
Ccdc57	298.042	0.405533	0.127452	10.1251	0.00146267	0.00329648
Ccdc58	681.522	-0.333368	0.100556	10.9952	0.00091346	0.00213848
Ccdc6	2587.34	0.215481	0.0761442	8.00446	0.00466622	0.00954254
Ccdc62	25.3346	0.706154	0.390915	3.2696	0.0705748	0.109633
Ccdc65	3.81428	1.45058	0.995726	2.15149	0.142432	0.202202
Ccdc66	385.907	-0.555832	0.12622	19.3771	1.07e-05	3.3e-05
Ccdc69	39.9874	-2.03093	0.341372	37.5611	8.86e-10	4.22e-09
Ccdc71	680.74	-0.329303	0.0929888	12.5485	0.00039653	0.000989626
Ccdc71l	589.761	0.557572	0.111012	25.1725	5.24e-07	1.9e-06
Ccdc77	292.971	-0.900545	0.133407	45.7328	1.36e-11	7.52e-11
Ccdc78	1.49944	-2.70902	1.79126	2.37443	0.123336	0.178517
Ccdc82	445.695	0.831114	0.120141	47.6633	5.06e-12	2.9e-11
Ccdc84	173.602	0.378788	0.161453	5.5083	0.0189264	0.0338656
Ccdc85c	273.998	-0.406507	0.136999	8.83477	0.00295546	0.00630471
Ccdc86	1790.78	0.400492	0.0882973	20.5263	5.88e-06	1.87e-05
Ccdc88a	3225.23	1.30352	0.124262	106.825	4.86e-25	5.56e-24
Ccdc88b	5884.3	0.506906	0.0676892	55.8363	7.88e-14	5.13e-13
Ccdc9	1539.6	-0.168512	0.0914683	3.3916	0.0655294	0.102843
Ccdc90b	500.308	-0.246317	0.109385	5.07097	0.0243298	0.0425821
Ccdc92	282.746	-0.221909	0.137367	2.61121	0.106111	0.156731
Ccdc93	2134.68	0.534513	0.091176	34.2249	4.91e-09	2.18e-08
Ccdc94	244.55	-0.178081	0.137196	1.6849	0.194275	0.264457
Ccdc97	618.116	0.142526	0.0958874	2.21079	0.137049	0.195568
Cchcr1	283.073	0.297006	0.129192	5.28832	0.0214689	0.0379483
Cckbr	10.7157	0.633019	0.626895	1.02098	0.312286	0.39535
Ccl12	10.541	7.02362	1.28654	45.7409	1.35e-11	7.49e-11
Ccl2	21632.4	3.74909	0.0727848	2172.72	0	0
Ccl22	422.893	4.83912	0.177412	1019.97	8.2e-224	1.42e-221
Ccl3	12989.8	3.99412	0.0693947	2719.24	0	0
Ccl4	18594.2	7.12014	0.0877832	4989.66	0	0
Ccl5	7751.75	8.22866	0.133262	4689.7	0	0
Ccl7	1845.33	7.53216	0.190473	3353.14	0	0
Ccl9	1972.12	0.771375	0.0814976	88.8679	4.22e-21	4.03e-20
Ccm2	955.451	0.0982975	0.0884835	1.23472	0.266491	0.345467
Ccna2	2888.62	-1.49655	0.075896	377.983	3.42e-84	1.58e-82
Ccnb1	3058.78	-1.26117	0.0677291	340.316	5.45e-76	2.24e-74
Ccnb2	1323.95	-0.974464	0.0825423	138.329	6.17e-32	9.03e-31
Ccnc	669.735	-0.193397	0.0954607	4.10665	0.0427149	0.0704381
Ccnd1	12402.8	-1.39893	0.0663452	429.767	1.83e-95	1e-93
Ccnd2	4862.65	0.10801	0.0858369	1.58322	0.208297	0.280356
Ccnd3	1106.41	-0.0867589	0.0840671	1.06507	0.302061	0.38442
Ccndbp1	652.689	0.282918	0.0951705	8.83766	0.00295077	0.00629576
Ccne1	3376.01	2.15009	0.0701515	888.784	2.69e-195	4.15e-193
Ccne2	836.819	-0.62362	0.104722	35.3653	2.73e-09	1.24e-08
Ccnf	1338.1	-0.849672	0.0835221	102.847	3.62e-24	3.99e-23
Ccng1	1460.15	-0.174896	0.0881859	3.93518	0.0472861	0.0770339
Ccnh	899.981	-0.68963	0.0846268	66.3702	3.74e-16	2.82e-15
Ccni	3044.77	-0.0782185	0.0713303	1.20262	0.272798	0.35204
Ccnk	1639.42	-0.125032	0.0784891	2.53875	0.111083	0.163084
Ccnl1	2656.29	0.875259	0.0809649	115.55	5.96e-27	7.26e-26
Ccnl2	749.675	0.41187	0.0989844	17.2982	3.19e-05	9.31e-05
Ccny	3418.11	0.256985	0.0749554	11.7447	0.000610177	0.0014765
Ccnyl1	623.527	0.616914	0.0958621	41.3417	1.28e-10	6.55e-10
Ccp110	504.605	-0.269195	0.111666	5.81594	0.0158815	0.028947
Ccpg1	404.188	-0.195648	0.121836	2.58119	0.10814	0.159239
Ccpg1os	37.3948	0.365233	0.305641	1.43043	0.231695	0.306882
Ccr1	84.9465	1.3203	0.246069	28.7678	8.16e-08	3.22e-07
Ccr10	24.7789	-2.48159	0.459277	32.172	1.41e-08	5.99e-08
Ccrl2	398.151	6.59293	0.29459	1113.17	4.54e-244	9.7e-242
Ccrn4l	754.763	1.33067	0.10649	153.842	2.51e-35	4.14e-34
Ccs	720.802	0.418933	0.103643	16.3099	5.38e-05	0.00015206
Ccsap	186.438	-2.10695	0.168734	162.86	2.68e-37	4.64e-36
Ccser2	953.627	0.68264	0.112629	36.533	1.5e-09	7e-09
Cct2	18080.7	-0.0680817	0.0601467	1.28113	0.257688	0.33596
Cct4	11042.8	-0.134641	0.0634235	4.50515	0.0337929	0.0571983
Cct5	14255.4	-0.320226	0.0702572	20.7341	5.28e-06	1.69e-05
Cct6a	14250.3	-0.243533	0.0628835	14.9818	0.000108553	0.000294565
Cct7	13605.7	-0.22954	0.0688447	11.1054	0.000860781	0.00202514
Cct8	14986.4	-0.175039	0.066009	7.0275	0.00802673	0.0156645
Ccz1	1765.38	-0.232152	0.0744784	9.71343	0.00182926	0.00404858
Cd101	17.2198	-4.11319	0.749839	44.5112	2.53e-11	1.37e-10
Cd109	8.74739	-0.59004	0.685933	0.737462	0.390475	0.477078
Cd14	1040.07	0.164399	0.0989391	2.76068	0.096607	0.144512
Cd164	3067.07	0.358072	0.0767593	21.722	3.15e-06	1.04e-05
Cd177	4.45025	-2.7471	1.13239	6.63717	0.00998727	0.0190126
Cd180	592.457	-0.381267	0.111686	11.6655	0.000636702	0.00153518
Cd1d1	72.275	2.10596	0.251618	72.2261	1.92e-17	1.55e-16
Cd207	5.92738	3.18264	0.983804	11.9931	0.000533978	0.0013037
Cd244	185.327	-3.10589	0.198303	276.871	3.61e-62	1.12e-60
Cd274	2305.84	5.135	0.101131	2664.57	0	0
Cd276	53.3279	-2.94848	0.356055	76.3691	2.35e-18	2.01e-17
Cd28	6.32858	-1.99248	0.856548	5.76222	0.0163743	0.0297563
Cd2ap	2540.12	-0.16785	0.088127	3.6272	0.0568425	0.090609
Cd2bp2	1540.09	-0.389827	0.0781624	24.8427	6.22e-07	2.24e-06
Cd300a	234.3	-1.04708	0.1509	48.3481	3.57e-12	2.07e-11
Cd300lb	1586.2	0.122406	0.0802973	2.3241	0.127384	0.183524
Cd300ld	141.673	-1.56372	0.185214	72.7588	1.47e-17	1.19e-16
Cd300lf	871.548	-0.346806	0.0908896	14.558	0.000135911	0.000364097
Cd300lg	4.40606	-2.22538	1.10665	4.2348	0.0396033	0.0658813
Cd300lh	2.05668	4.67539	1.69773	7.75893	0.00534476	0.0107996
Cd302	13.8502	0.649988	0.500566	1.69091	0.193481	0.263628
Cd320	499.286	-0.170692	0.119774	2.02996	0.154225	0.216394
Cd33	27.9793	-0.861649	0.375183	5.33021	0.0209589	0.0371288
Cd36	2.68927	1.03053	1.1872	0.756772	0.384341	0.47057
Cd37	995.93	0.246164	0.0911259	7.29554	0.00691259	0.0136525
Cd3eap	1261.1	-1.19447	0.0854511	193.238	6.25e-44	1.3e-42
Cd40	432.206	0.638182	0.111138	32.9197	9.6e-09	4.15e-08
Cd44	14000.3	1.03155	0.0794735	165.18	8.35e-38	1.48e-36
Cd47	580.606	1.16166	0.0992142	136.429	1.61e-31	2.31e-30
Cd48	4.05406	-3.30281	1.28683	8.26564	0.00404025	0.00838016
Cd5	212.097	-2.01369	0.162564	158.143	2.88e-36	4.89e-35
Cd53	5540.37	-0.396681	0.0752784	27.6977	1.42e-07	5.47e-07
Cd59a	100.302	0.645468	0.207666	9.66421	0.00187893	0.00414776
Cd63	946.631	2.25051	0.0943903	554.589	1.26e-122	9.58e-121
Cd68	6458.94	0.251338	0.0676417	13.7911	0.000204299	0.000532383
Cd69	128.529	2.60408	0.210694	158.774	2.1e-36	3.57e-35
Cd72	10.8175	-0.673187	0.579365	1.36214	0.243167	0.319664
Cd74	4486.27	-0.390953	0.0924551	17.8317	2.41e-05	7.12e-05
Cd79b	7.6955	-2.26356	0.784278	9.06435	0.00260642	0.00560964
Cd80	281.3	2.33516	0.145248	261.54	7.92e-59	2.33e-57
Cd81	2576.94	-0.212131	0.0710786	8.90398	0.0028455	0.00608738
Cd83	4.37796	1.48046	0.935283	2.54513	0.110635	0.162538
Cd84	3.2238	-1.29116	1.13606	1.3223	0.25018	0.327504
Cd86	244.327	-1.18308	0.137054	75.345	3.95e-18	3.32e-17
Cd9	3725.99	-0.327672	0.0735284	19.8249	8.49e-06	2.65e-05
Cd99l2	560.939	-0.208734	0.101584	4.22529	0.0398259	0.0662024
Cda	255.858	1.14914	0.150044	58.3794	2.16e-14	1.47e-13
Cdan1	510.681	-0.152382	0.103863	2.15506	0.142101	0.201888
Cdc123	1504.41	-0.387968	0.0809051	22.9635	1.65e-06	5.63e-06
Cdc14a	1032.78	0.291167	0.104068	7.82073	0.00516503	0.0104673
Cdc14b	480.788	-0.174069	0.112489	2.40047	0.121299	0.176065
Cdc16	1763.93	-0.32466	0.0810393	16.0313	6.23e-05	0.000174772
Cdc20	3110.57	-0.931665	0.0805644	132.018	1.48e-30	2.06e-29
Cdc23	1356.19	-0.765632	0.078769	94.117	2.97e-22	3.01e-21
Cdc25a	942.237	-0.147665	0.0864028	2.92434	0.0872528	0.13219
Cdc25b	2150.92	-0.347589	0.0723758	23.0359	1.59e-06	5.43e-06
Cdc25c	212.612	-1.62464	0.156866	109.015	1.61e-25	1.87e-24
Cdc26	561.523	-0.289076	0.103039	7.87917	0.00500073	0.0101682
Cdc27	2256.17	-0.126941	0.0903173	1.97551	0.159864	0.223335
Cdc34	1753.94	-0.205458	0.0893871	5.27853	0.0215899	0.0381359
Cdc40	1397	-0.134141	0.0824976	2.64611	0.103803	0.153719
Cdc42	7217.53	-0.0660989	0.0692147	0.911941	0.3396	0.424682
Cdc42bpa	5.69279	2.22256	0.890027	6.51595	0.0106911	0.0202083
Cdc42bpb	2746.46	0.976569	0.0796009	148.446	3.79e-34	6.04e-33
Cdc42bpg	866.882	-0.0780075	0.0897933	0.754983	0.384903	0.471124
Cdc42ep2	79.1329	2.73059	0.266103	111.382	4.88e-26	5.76e-25
Cdc42ep3	506.708	-0.561324	0.111638	25.3022	4.9e-07	1.78e-06
Cdc42ep4	511.885	0.662257	0.101128	42.8284	5.98e-11	3.14e-10
Cdc42se1	2990.58	-0.176442	0.0759837	5.38977	0.0202551	0.036002
Cdc42se2	1550.25	-0.536057	0.0821107	42.518	7e-11	3.65e-10
Cdc45	800.338	-1.08176	0.109151	97.2131	6.23e-23	6.5e-22
Cdc5l	2502.71	-0.22404	0.0693988	10.4193	0.00124705	0.00284354
Cdc6	581.865	-1.29314	0.110134	137.097	1.15e-31	1.66e-30
Cdc7	557.998	-0.695393	0.102353	46.2223	1.06e-11	5.9e-11
Cdc73	2190.04	-0.171197	0.0862954	3.93587	0.0472666	0.0770187
Cdca2	1040.07	-1.82742	0.0881589	425.366	1.66e-94	8.96e-93
Cdca3	1069.84	-1.42727	0.0945888	224.202	1.1e-50	2.7e-49
Cdca4	2038.78	-0.5531	0.0718453	59.0999	1.5e-14	1.03e-13
Cdca5	678.216	-0.656739	0.102969	40.5849	1.88e-10	9.51e-10
Cdca7	3083.75	-1.20777	0.0705595	287.663	1.61e-64	5.32e-63
Cdca7l	2906.89	-0.192038	0.0671944	8.16534	0.00426986	0.00880933
Cdca8	1668.83	-1.20082	0.0923913	165.917	5.77e-38	1.03e-36
Cdh1	58.7043	-1.58377	0.273194	34.627	3.99e-09	1.79e-08
Cdh17	228.405	-2.15778	0.1552	201.778	8.55e-46	1.87e-44
Cdh23	155.993	2.26115	0.177705	167.075	3.22e-38	5.81e-37
Cdh24	19.6337	1.2519	0.443778	8.02341	0.00461766	0.00945078
Cdh3	7.41684	-2.20159	0.821634	7.65249	0.0056694	0.0113922
Cdh5	25.4694	2.00714	0.411208	24.5714	7.16e-07	2.56e-06
Cdhr2	3.46773	2.28565	1.12484	4.34294	0.0371628	0.0622034
Cdhr3	58.9777	-1.46146	0.265055	31.3185	2.19e-08	9.1e-08
Cdipt	1622.59	0.106725	0.0741184	2.07382	0.149846	0.211183
Cdk1	2410.92	-1.09637	0.0768957	200.281	1.81e-45	3.94e-44
Cdk11b	1583.88	0.701243	0.0925274	57.0386	4.27e-14	2.84e-13
Cdk12	1652.74	0.217526	0.114007	3.63861	0.0564539	0.0901011
Cdk14	3514.85	-0.292767	0.0988059	8.76767	0.00306617	0.00652567
Cdk16	1156.15	0.375289	0.0825161	20.664	5.47e-06	1.75e-05
Cdk17	999.065	0.303113	0.0883275	11.7727	0.000601063	0.00145638
Cdk18	6044.85	-0.366229	0.0709719	26.5691	2.54e-07	9.53e-07
Cdk19	680.149	-0.209433	0.099214	4.45866	0.0347248	0.0585281
Cdk2	1360.18	0.0818231	0.077442	1.11667	0.290638	0.371988
Cdk20	445.138	-0.281658	0.127535	4.87721	0.0272136	0.0471589
Cdk2ap1	2474.93	-0.400389	0.0768351	27.0995	1.93e-07	7.34e-07
Cdk2ap2	525.792	0.334862	0.118288	8.00855	0.00465569	0.00952558
Cdk3-ps	12.8346	1.14193	0.576242	3.94717	0.0469502	0.0765841
Cdk4	7142.4	-0.313082	0.0796229	15.4333	8.55e-05	0.000235213
Cdk5	556.397	0.631517	0.102229	38.0913	6.75e-10	3.26e-09
Cdk5r1	32.0914	0.917647	0.346747	7.02249	0.00804923	0.0156965
Cdk5rap1	338.151	-0.451501	0.12327	13.4311	0.000247482	0.00063829
Cdk7	951.599	-0.160137	0.0833722	3.69103	0.0547058	0.0876607
Cdk8	1624.46	-0.113675	0.0753347	2.27767	0.131249	0.188478
Cdk9	2642.06	0.196504	0.0733222	7.17904	0.00737602	0.0144918
Cdkal1	441.349	0.170556	0.105989	2.59198	0.107406	0.158413
Cdkl2	252.02	1.0135	0.15351	43.401	4.46e-11	2.37e-10
Cdkl3	55.932	0.456585	0.274657	2.76632	0.0962674	0.144058
Cdkl4	14.4917	-0.71153	0.515485	1.91555	0.166348	0.231109
Cdkn1a	4103.34	0.222105	0.0705456	9.90533	0.00164801	0.00367922
Cdkn1c	186.59	-0.799645	0.150842	28.312	1.03e-07	4.03e-07
Cdkn2aipnl	3348.1	-0.445645	0.0719396	38.2656	6.17e-10	2.99e-09
Cdkn2c	287.912	-0.859153	0.127799	45.4135	1.6e-11	8.8e-11
Cdkn2d	180.123	-0.533307	0.161393	10.9454	0.000938378	0.0021916
Cdkn3	95.0193	-1.16051	0.213963	29.8459	4.68e-08	1.89e-07
Cdnf	27.7771	-1.428	0.377518	14.7536	0.000122513	0.000330208
Cdo1	12.6746	1.87785	0.679705	7.57108	0.00593121	0.0118587
Cdpf1	332.865	-0.16935	0.136908	1.53108	0.215951	0.289067
Cdr2l	1.60615	-3.9456	1.7294	5.51286	0.0188772	0.0338058
Cds2	3275.21	0.566869	0.0796332	50.4241	1.24e-12	7.45e-12
Cdsn	6.90316	2.7928	0.861779	11.4841	0.00070194	0.00168171
Cdyl	676.791	0.19371	0.112611	2.95891	0.0854058	0.129791
Cdyl2	2428.62	2.27854	0.084901	677.333	2.54e-149	2.62e-147
Ceacam16	265.807	1.23729	0.153996	64.0778	1.2e-15	8.74e-15
Ceacam19	2.22076	1.48584	1.29663	1.33382	0.248127	0.325383
Cebpa	173.054	-2.93611	0.205752	221.335	4.62e-50	1.12e-48
Cebpb	1123.7	0.292324	0.0805399	13.1696	0.000284523	0.00072593
Cebpd	96.3456	-0.757069	0.213566	12.6644	0.000372681	0.000934292
Cebpe	21.7492	-1.20788	0.427815	8.13331	0.00434593	0.00894467
Cebpg	2555.89	-0.331525	0.0690251	23.0441	1.58e-06	5.41e-06
Cebpz	6738.98	-0.06712	0.0666848	1.01295	0.314197	0.397338
Cebpzos	225.978	-0.390921	0.136959	8.18104	0.00423306	0.00874045
Cecr6	3.89814	-4.20421	1.45427	10.0081	0.00155856	0.00349415
Cela1	138.559	-0.488213	0.177296	7.6051	0.00582035	0.0116607
Celf1	4596.45	0.173347	0.0800302	4.68983	0.0303417	0.0519818
Celf2	1842.85	-1.14845	0.0896496	161.501	5.32e-37	9.13e-36
Celf4	139.094	-0.281233	0.171419	2.70003	0.100346	0.149446
Celsr3	8.34331	0.633877	0.680476	0.873263	0.350053	0.435036
Cenpa	1256.47	-0.900241	0.0929729	92.9791	5.29e-22	5.27e-21
Cenpc1	758.337	-0.561811	0.103732	29.2739	6.28e-08	2.51e-07
Cenpe	2606.02	-0.404686	0.0913449	19.5733	9.68e-06	3e-05
Cenpf	3061.17	-1.1666	0.121377	90.2271	2.12e-21	2.05e-20
Cenph	232.766	-0.928752	0.159144	34.0232	5.45e-09	2.41e-08
Cenpi	582.388	-0.473553	0.0973577	23.6934	1.13e-06	3.93e-06
Cenpj	200.632	-0.448478	0.157158	8.16637	0.00426743	0.00880716
Cenpk	180.667	-1.38353	0.169206	67.4794	2.13e-16	1.62e-15
Cenpl	411.389	-0.388432	0.116152	11.2079	0.000814477	0.00192611
Cenpm	186.948	-0.663822	0.14958	19.8119	8.54e-06	2.66e-05
Cenpn	446.488	-1.07952	0.108723	99.0156	2.51e-23	2.69e-22
Cenpo	233.504	-1.20309	0.15074	63.9224	1.29e-15	9.43e-15
Cenpp	181.305	-1.46172	0.168366	76.161	2.61e-18	2.23e-17
Cenpq	503.459	-1.34161	0.11231	142.58	7.26e-33	1.1e-31
Cenpt	847.567	-0.201255	0.0992368	4.11073	0.042612	0.0702955
Cenpu	100.735	-1.40816	0.212102	44.8864	2.09e-11	1.14e-10
Cenpv	871.698	-0.697569	0.101925	46.6675	8.41e-12	4.74e-11
Cenpw	99.2602	-0.814264	0.198777	16.9572	3.82e-05	0.000110486
Cep104	323.02	0.352765	0.122654	8.27635	0.00401647	0.00833759
Cep112	10.1362	2.3955	0.679445	13.0763	0.000299059	0.000760441
Cep120	1132.25	-0.313607	0.094827	10.9353	0.000943489	0.00220262
Cep131	264.92	-0.255044	0.133893	3.63162	0.0566918	0.0904357
Cep162	812.811	-0.320754	0.117962	7.38518	0.00657635	0.0130548
Cep164	744.403	-0.430139	0.0960384	20.051	7.54e-06	2.37e-05
Cep170	4900.87	1.02977	0.118352	74.2562	6.86e-18	5.68e-17
Cep170b	2921.1	0.58766	0.0733476	63.8815	1.32e-15	9.62e-15
Cep19	186.936	-0.504068	0.159835	9.96443	0.00159593	0.0035748
Cep250	2232.46	-0.506533	0.0750491	45.4092	1.6e-11	8.82e-11
Cep290	534.302	0.445983	0.126402	12.4293	0.000422654	0.0010493
Cep295	1182.02	-0.419933	0.103541	16.4186	5.08e-05	0.000144158
Cep350	2467.13	0.686494	0.129397	27.916	1.27e-07	4.9e-07
Cep41	222.549	-0.674502	0.149241	20.5128	5.92e-06	1.88e-05
Cep44	450.836	-0.68541	0.109456	39.2655	3.7e-10	1.83e-09
Cep55	1373.72	-0.347912	0.0799427	18.928	1.36e-05	4.13e-05
Cep57	883.766	-0.621565	0.0881021	49.7208	1.77e-12	1.05e-11
Cep57l1	323.817	-1.20345	0.126629	90.8462	1.55e-21	1.51e-20
Cep63	549.043	-0.134203	0.10012	1.79748	0.180018	0.247768
Cep68	1141.51	-0.202013	0.0924184	4.77879	0.0288123	0.0496348
Cep70	375.136	0.544427	0.114888	22.445	2.16e-06	7.27e-06
Cep72	78.1953	-1.29989	0.236411	30.7537	2.93e-08	1.2e-07
Cep76	511.805	0.257845	0.108029	5.69822	0.0169821	0.0307692
Cep78	498.615	-0.666974	0.105095	40.3365	2.14e-10	1.08e-09
Cep83	1609.86	-0.493972	0.0781419	39.8769	2.7e-10	1.35e-09
Cep83os	156.85	-0.79325	0.166708	22.7782	1.82e-06	6.17e-06
Cep85	713.776	0.621895	0.0943742	43.3335	4.62e-11	2.45e-10
Cep89	760.403	-0.427972	0.0922115	21.5428	3.46e-06	1.13e-05
Cep95	223.834	-0.361057	0.142771	6.40605	0.0113732	0.0213746
Cep97	269.811	0.196957	0.135029	2.12905	0.14453	0.204773
Cercam	9.04165	2.19695	0.686161	10.7372	0.00105006	0.00243071
Cerk	1539.64	0.343068	0.0852971	16.1596	5.82e-05	0.000163825
Cers2	8340.76	0.211502	0.0639418	10.9332	0.000944545	0.0022044
Cers3	5.36205	0.742366	0.815332	0.833036	0.361396	0.446533
Cers4	290.023	-0.942189	0.127961	54.5725	1.5e-13	9.6e-13
Cers5	2536.74	-0.215937	0.0706905	9.32654	0.00225858	0.00492055
Cers6	780.381	0.331527	0.149612	4.90481	0.0267821	0.0464551
Cetn3	1140.32	-0.332149	0.0823123	16.2776	5.47e-05	0.000154503
Cetn4	54.9574	0.328476	0.26593	1.52717	0.216537	0.28956
Cfap20	1289.03	-0.488789	0.0822153	35.2771	2.86e-09	1.3e-08
Cfap36	530.984	0.139663	0.105057	1.76818	0.183607	0.252133
Cfap45	1.95431	1.24371	1.40558	0.7899	0.37413	0.459739
Cfap57	16.9823	1.20513	0.470085	6.61766	0.0100973	0.0192077
Cfap97	556.251	-0.674287	0.115646	33.9531	5.65e-09	2.49e-08
Cfb	81.7397	3.15876	0.289272	127.712	1.3e-29	1.73e-28
Cfdp1	3243.73	-0.417437	0.0771071	29.2276	6.44e-08	2.56e-07
Cfh	6.63934	-2.31774	0.865477	7.82202	0.00516134	0.0104632
Cfl1	28657.4	0.226297	0.0673467	11.2795	0.000783693	0.00186225
Cfl2	211.623	0.426817	0.162953	6.85904	0.0088194	0.0170427
Cflar	4803.13	2.23713	0.0936752	527.463	1.01e-116	7.04e-115
Cfp	7608.52	0.116275	0.0773152	2.26114	0.132656	0.190286
Cggbp1	2156.65	0.338608	0.0896844	14.2324	0.000161563	0.000429138
Cgnl1	230.536	-0.274875	0.140156	3.85931	0.0494708	0.0801951
Cgrrf1	287.847	0.43021	0.130631	10.8436	0.000991353	0.00230569
Chac1	682.895	-1.4841	0.100172	218.904	1.57e-49	3.76e-48
Chadl	4.60236	1.29823	0.936991	1.92989	0.164771	0.229365
Chaf1a	1789.28	-0.596552	0.0836568	50.6314	1.11e-12	6.73e-12
Chaf1b	881.127	-0.722953	0.0941983	58.7053	1.83e-14	1.25e-13
Champ1	1859.29	-0.517908	0.0821036	39.6729	3e-10	1.5e-09
Chchd1	732.068	-0.385587	0.100172	14.8056	0.000119182	0.000321907
Chchd10	313.825	0.278377	0.129475	4.62477	0.0315136	0.0537451
Chchd2	3234.37	0.148467	0.0794321	3.49275	0.0616381	0.0973922
Chchd3	2276.06	-0.0813139	0.0735813	1.22124	0.269116	0.348307
Chchd4	1392.79	-0.283788	0.0794934	12.7373	0.000358432	0.000900157
Chchd5	354.776	-0.532807	0.124268	18.388	1.8e-05	5.4e-05
Chchd6	402.332	-0.370624	0.11957	9.62297	0.00192159	0.00423463
Chd1	4074.12	0.621875	0.0999088	38.4817	5.53e-10	2.69e-09
Chd2	2454.68	0.221229	0.11323	3.81411	0.0508225	0.0821264
Chd3	4062.97	-0.176474	0.0764214	5.33096	0.0209498	0.0371179
Chd3os	87.7941	-1.06104	0.224353	22.5811	2.01e-06	6.79e-06
Chd4	18803.3	0.104731	0.0877292	1.42486	0.232605	0.307897
Chd6	876.891	0.208353	0.111272	3.50521	0.061176	0.0967695
Chd7	5330.84	0.967319	0.0944102	103.25	2.95e-24	3.27e-23
Chd8	2763.57	0.281853	0.107607	6.85162	0.00885607	0.0171058
Chd9	1395.45	0.194535	0.135518	2.05993	0.151217	0.212811
Chek1	559.204	-1.22252	0.112756	116.937	2.96e-27	3.66e-26
Chek2	226.07	-0.779562	0.147216	28.1318	1.13e-07	4.41e-07
Chic2	787.68	0.488087	0.089564	29.661	5.15e-08	2.07e-07
Chid1	578.99	-0.143634	0.108669	1.74804	0.186123	0.255137
Chka	939.936	1.18986	0.09809	145.188	1.95e-33	3.03e-32
Chkb	1405.16	0.951554	0.103966	82.6976	9.56e-20	8.6e-19
ChkbCpt1b	24.226	1.32102	0.479919	7.57935	0.00590406	0.0118137
Chml	592.033	-0.323619	0.127029	6.49286	0.0108308	0.0204544
Chmp1a	1629.76	0.237338	0.0914079	6.73698	0.00944345	0.0181201
Chmp1b	848.608	0.251174	0.092866	7.31424	0.00684102	0.0135195
Chmp2a	1543.45	-0.253435	0.0814039	9.68624	0.00185653	0.00410186
Chmp2b	892.049	0.226637	0.0885999	6.54378	0.0105252	0.0199241
Chmp4b	3809.21	0.368887	0.0699069	27.7848	1.36e-07	5.23e-07
Chmp5	1482.05	0.566169	0.0793357	50.7495	1.05e-12	6.35e-12
Chmp6	642.201	-0.405546	0.102688	15.5991	7.83e-05	0.000216676
Chmp7	905.996	-0.176469	0.0963065	3.35707	0.0669169	0.104623
Chn1	21.0887	1.35758	0.422216	10.4717	0.00121214	0.00277433
Chn1os3	6.00449	1.14988	0.77653	2.2149	0.136684	0.195146
Chordc1	1790.67	-0.373688	0.0801044	21.7336	3.13e-06	1.03e-05
Chp1	1642	0.443057	0.0798575	30.7124	2.99e-08	1.23e-07
Chpf	2077.88	1.00587	0.0778915	164.608	1.11e-37	1.96e-36
Chpf2	485.135	0.18346	0.103748	3.12878	0.0769214	0.118244
Chrac1	521.77	-0.233607	0.118373	3.89524	0.0484232	0.0787261
Chrm4	6.22673	2.08588	0.836839	6.40772	0.0113626	0.0213577
Chrna1	3.48419	1.25348	1.0133	1.54503	0.213871	0.286593
Chrnb1	706.452	1.52069	0.097013	243.062	8.45e-55	2.26e-53
Chrnb2	33.9539	0.514074	0.329554	2.43636	0.118551	0.172703
Chst10	330.146	-1.26471	0.124238	104.477	1.59e-24	1.78e-23
Chst11	902.43	1.55507	0.0956375	259.707	1.99e-58	5.77e-57
Chst12	503.013	-0.553715	0.113036	23.9649	9.81e-07	3.44e-06
Chst13	91.092	-1.05906	0.233006	20.7943	5.11e-06	1.64e-05
Chst3	64.8581	0.930052	0.268956	11.9562	0.000544664	0.00132801
Chst7	17.5053	-0.529059	0.446441	1.41449	0.234313	0.309754
Chsy1	876.043	0.210882	0.0983696	4.59594	0.0320478	0.0545303
Chtf18	488.225	-0.991634	0.124411	63.1581	1.91e-15	1.38e-14
Chtf8	5005.7	-0.374923	0.0700163	28.6086	8.86e-08	3.48e-07
Chtop	3424.37	-0.285848	0.0661634	18.6481	1.57e-05	4.74e-05
Chuk	1924.72	0.190306	0.0903041	4.43965	0.0351135	0.0591366
Churc1	288.556	0.255969	0.124771	4.21195	0.0401401	0.0666469
Ciao1	1124.23	-0.151684	0.0821524	3.40881	0.0648492	0.101938
Ciapin1	1508.24	0.226483	0.0860046	6.93122	0.00847037	0.0164277
Ciart	1218.5	-1.01522	0.0831332	148.125	4.45e-34	7.08e-33
Cib1	415.677	0.24593	0.133086	3.41418	0.0646386	0.101644
Cinp	883.044	-0.653529	0.086614	56.8925	4.6e-14	3.05e-13
Cipc	709.102	-0.28172	0.0924797	9.28962	0.00230456	0.0050105
Cir1	637.278	-0.390926	0.0966748	16.3573	5.25e-05	0.000148504
Cirbp	449.153	-0.122109	0.111945	1.19083	0.275161	0.354804
Cirh1a	5687.1	-0.139445	0.0647392	4.63857	0.031261	0.05335
Cisd1	978.532	-0.169435	0.0918256	3.40644	0.0649423	0.102046
Cisd2	998.425	-0.280261	0.0829885	11.4102	0.000730413	0.00174406
Cisd3	1027.08	0.268791	0.101601	6.99319	0.00818204	0.0159264
Cish	147.544	5.36775	0.331664	454.591	7.23e-101	4.21e-99
Cit	504.105	-0.992691	0.12356	64.2116	1.12e-15	8.19e-15
Cited1	85.3064	1.03006	0.260574	15.5562	8.01e-05	0.000221355
Cited2	1625.99	0.841622	0.0782568	114.788	8.76e-27	1.06e-25
Ciz1	2240.01	0.245778	0.0750812	10.7075	0.00106705	0.00246692
Ckap2	622.571	-0.85738	0.104517	67.1216	2.55e-16	1.94e-15
Ckap2l	716.975	-2.08299	0.105127	390.798	5.55e-87	2.66e-85
Ckap4	291.985	-1.30118	0.137346	90.2561	2.09e-21	2.03e-20
Ckap5	4220.34	-0.410674	0.0905336	20.5183	5.91e-06	1.88e-05
Ckb	668.728	-1.1927	0.109212	118.334	1.47e-27	1.83e-26
Cklf	190.891	0.139041	0.158085	0.775329	0.378573	0.464441
Cks1b	1990.16	-0.54118	0.0810489	44.4158	2.66e-11	1.44e-10
Cks2	747.97	-0.935228	0.0962228	94.181	2.88e-22	2.92e-21
Clasp1	2209.68	-0.138991	0.10027	1.92159	0.165682	0.230333
Clasrp	917.226	0.503421	0.100113	25.2106	5.14e-07	1.86e-06
Clcc1	635.843	-0.266692	0.10012	7.09605	0.00772542	0.0151388
Clcf1	125.289	2.53597	0.223162	131.305	2.12e-30	2.92e-29
Clcn2	75.5292	1.19836	0.233338	26.4623	2.69e-07	1e-06
Clcn3	2387.61	-0.165996	0.106368	2.43478	0.11867	0.172857
Clcn4-2	688.517	0.347544	0.0961007	13.0731	0.000299573	0.000761597
Clcn5	205.613	1.3646	0.200299	45.7752	1.33e-11	7.36e-11
Clcn6	675.946	1.28984	0.110672	133.988	5.5e-31	7.77e-30
Clcn7	1871.42	0.881017	0.0784929	124.792	5.65e-29	7.43e-28
Clcnkb	13.7746	0.853044	0.555814	2.35969	0.124507	0.179926
Cldn12	494.195	-0.251407	0.106656	5.56317	0.0183422	0.0329907
Cldn15	2.8599	5.14317	1.52896	11.9042	0.000560078	0.00136222
Cldn18	2.00621	1.33636	1.34371	1.00611	0.315838	0.399136
Cldn23	8.31481	6.68616	1.30733	36.9355	1.22e-09	5.76e-09
Cldn9	23.3174	3.516	0.544574	48.5818	3.17e-12	1.85e-11
Cldnd1	771.39	0.30242	0.0960443	9.91303	0.00164112	0.00366513
Clec10a	38.7641	-0.628361	0.32081	3.87462	0.0490215	0.0795776
Clec12a	121.56	-0.596208	0.195982	9.26313	0.00233813	0.00507826
Clec16a	535.042	0.0997805	0.117826	0.717396	0.396999	0.483803
Clec2d	43.352	3.50321	0.388397	96.7495	7.87e-23	8.17e-22
Clec3b	4.56964	1.76856	0.964124	3.42039	0.0643957	0.101312
Clec4a1	5.19694	0.84258	0.862529	0.958874	0.327471	0.411713
Clec4a2	6.65384	-1.53216	0.800538	3.75939	0.0525116	0.0845148
Clec4a3	12.0382	-1.54388	0.625796	6.27155	0.0122691	0.0228905
Clec4d	656.323	0.331793	0.0942428	12.3923	0.000431107	0.00106904
Clec4e	534.678	1.07375	0.110077	94.5423	2.4e-22	2.44e-21
Clec4n	35.5738	2.43513	0.395273	38.9801	4.28e-10	2.1e-09
Clec5a	1998.67	-0.837574	0.0735042	128.967	6.9e-30	9.31e-29
[truncated: 8,600 more rows]
